# Supplementary material for: Potential for aerobic hydrocarbon oxidation in archaea
Source: Nat Commun. 2025 Oct 16;16:9188. doi: 10.1038/s41467-025-64223-2 (PMC12533140; doi:10.1038/s41467-025-64223-2)
Supplement: Supplementary file 3 — Supplementary Datasets 1-9 [file 41467_2025_64223_MOESM3_ESM.xlsx]

## Sheet: Supplementary Data 1
Name	Completeness	Contamination	Completeness_Model_Used	Translation_Table_Used	Coding_Density	Contig_N50	Average_Gene_Length	Genome_Size	GC_Content	Total_Coding_Sequences	Total_Contigs	Max_Contig_Length	Presence of 5S, 16S 23S rRNA gene	tRNA number	SRA_accession	Environment	Adjusted_genome_size
CM-1	86.64	1.45	Gradient Boost (General Model)	11	0.906	37736	278.187	2018693	0.69	2196	98	96661	16S, 23S, 5S	45	SRR5161788,SRR5161794,SRR5161795,SRR5161805	Brazillian copper mine	2.29668e+06
CG-1	89.8	0.41	Gradient Boost (General Model)	11	0.906	63958	292.238	2248072	0.68	2328	77	224034	16S, 23S, 5S	44	SRR12113409,SRR12113410,SRR12113411,SRR12113416,SRR12113418,SRR12113419,SRR12113420,SRR12113422,SRR12113424,SRR12113425,SRR12113426,SRR12113428,SRR12113429,SRR12113430,SRR12113431,SRR12113432,SRR12113433	California groundwater	2.4932e+06
CG-2	82.48	0.48	Gradient Boost (General Model)	11	0.92	55957	280.612	2022190	0.68	2215	56	201441	5S, 23S (partial)	43	SRR12113409,SRR12113410,SRR12113411,SRR12113416,SRR12113418,SRR12113419,SRR12113420,SRR12113422,SRR12113424,SRR12113425,SRR12113426,SRR12113428,SRR12113429,SRR12113430,SRR12113431,SRR12113432,SRR12113433	California groundwater	2.44002e+06
MW-1	28.19	0.07	Neural Network (Specific Model)	11	0.91	2354	214.774	724377	0.68	1027	299	7532	16S (partial), 5S	8	ERR6226080	Aquifer (Majorca)	2.56783e+06
YL-1	93.66	0.7	Gradient Boost (General Model)	11	0.908	95798	302.212	2396298	0.48	2407	44	227048	16S (partial), 23S, 5S	43	SRR11719878	Yellowstone Lake sediments	2.54072e+06
YL-2	78.65	0.88	Gradient Boost (General Model)	11	0.926	7454	266.385	1779509	0.48	2067	319	26667	16S	29	SRR9617649	Yellowstone Lake sediments	2.24283e+06

## Sheet: Supplementary Data 2
Binding sites	Compound	PDBID	g-RMSd	Asym	l-RMSd	TCS
CuB site (CM-1)	Cu	6CXH.A	1.93	X	0.86	0.38
CuC site (CM-1)	Cu	4PI0.G	4.33	E	0.35	0.33
CuB site (CG-1)	Cu	6CXH.A	2.9	T	0.76	0.1
CuC site (CG-1)	Cu	4PI0.G	4.52	E	0.35	0.37

## Sheet: Supplementary Data 3
MODEL 1
ATOM 1 N MET B 1 -40.547 21.630 32.379 1.00 23.03 N
ATOM 2 CA MET B 1 -39.664 21.160 33.443 1.00 23.03 C
ATOM 3 C MET B 1 -38.258 20.906 32.911 1.00 23.03 C
ATOM 4 CB MET B 1 -40.220 19.885 34.080 1.00 23.03 C
ATOM 5 O MET B 1 -38.060 20.042 32.055 1.00 23.03 O
ATOM 6 CG MET B 1 -40.020 19.815 35.586 1.00 23.03 C
ATOM 7 SD MET B 1 -40.712 18.281 36.316 1.00 23.03 S
ATOM 8 CE MET B 1 -40.201 18.490 38.044 1.00 23.03 C
ATOM 9 N LEU B 2 -37.536 22.002 32.499 1.00 25.04 N
ATOM 10 CA LEU B 2 -36.232 22.099 31.851 1.00 25.04 C
ATOM 11 C LEU B 2 -35.146 21.471 32.718 1.00 25.04 C
ATOM 12 CB LEU B 2 -35.887 23.562 31.559 1.00 25.04 C
ATOM 13 O LEU B 2 -35.005 21.819 33.893 1.00 25.04 O
ATOM 14 CG LEU B 2 -36.443 24.144 30.259 1.00 25.04 C
ATOM 15 CD1 LEU B 2 -36.622 25.653 30.387 1.00 25.04 C
ATOM 16 CD2 LEU B 2 -35.526 23.807 29.087 1.00 25.04 C
ATOM 17 N VAL B 3 -34.982 20.142 32.560 1.00 25.62 N
ATOM 18 CA VAL B 3 -34.037 19.326 33.316 1.00 25.62 C
ATOM 19 C VAL B 3 -32.629 19.901 33.173 1.00 25.62 C
ATOM 20 CB VAL B 3 -34.061 17.853 32.851 1.00 25.62 C
ATOM 21 O VAL B 3 -32.145 20.103 32.058 1.00 25.62 O
ATOM 22 CG1 VAL B 3 -33.066 17.017 33.654 1.00 25.62 C
ATOM 23 CG2 VAL B 3 -35.470 17.277 32.975 1.00 25.62 C
ATOM 24 N GLU B 4 -32.272 20.812 34.055 1.00 27.98 N
ATOM 25 CA GLU B 4 -30.943 21.391 34.221 1.00 27.98 C
ATOM 26 C GLU B 4 -29.873 20.306 34.300 1.00 27.98 C
ATOM 27 CB GLU B 4 -30.892 22.272 35.472 1.00 27.98 C
ATOM 28 O GLU B 4 -29.933 19.430 35.166 1.00 27.98 O
ATOM 29 CG GLU B 4 -30.346 23.669 35.219 1.00 27.98 C
ATOM 30 CD GLU B 4 -30.442 24.580 36.433 1.00 27.98 C
ATOM 31 OE1 GLU B 4 -29.951 25.730 36.370 1.00 27.98 O
ATOM 32 OE2 GLU B 4 -31.012 24.139 37.457 1.00 27.98 O
ATOM 33 N VAL B 5 -29.593 19.716 33.166 1.00 31.24 N
ATOM 34 CA VAL B 5 -28.557 18.689 33.131 1.00 31.24 C
ATOM 35 C VAL B 5 -27.262 19.241 33.721 1.00 31.24 C
ATOM 36 CB VAL B 5 -28.313 18.177 31.694 1.00 31.24 C
ATOM 37 O VAL B 5 -26.747 20.262 33.258 1.00 31.24 O
ATOM 38 CG1 VAL B 5 -27.323 17.013 31.696 1.00 31.24 C
ATOM 39 CG2 VAL B 5 -29.632 17.759 31.045 1.00 31.24 C
ATOM 40 N ARG B 6 -27.134 19.065 35.010 1.00 28.71 N
ATOM 41 CA ARG B 6 -25.934 19.471 35.735 1.00 28.71 C
ATOM 42 C ARG B 6 -24.688 18.828 35.136 1.00 28.71 C
ATOM 43 CB ARG B 6 -26.052 19.107 37.216 1.00 28.71 C
ATOM 44 O ARG B 6 -24.701 17.647 34.783 1.00 28.71 O
ATOM 45 CG ARG B 6 -26.789 20.144 38.049 1.00 28.71 C
ATOM 46 CD ARG B 6 -26.747 19.808 39.533 1.00 28.71 C
ATOM 47 NE ARG B 6 -27.495 20.780 40.327 1.00 28.71 N
ATOM 48 NH1 ARG B 6 -26.773 19.977 42.369 1.00 28.71 N
ATOM 49 NH2 ARG B 6 -28.207 21.763 42.276 1.00 28.71 N
ATOM 50 CZ ARG B 6 -27.490 20.837 41.656 1.00 28.71 C
ATOM 51 N PRO B 7 -23.836 19.523 34.535 1.00 32.41 N
ATOM 52 CA PRO B 7 -22.608 18.903 34.032 1.00 32.41 C
ATOM 53 C PRO B 7 -22.052 17.843 34.980 1.00 32.41 C
ATOM 54 CB PRO B 7 -21.642 20.084 33.907 1.00 32.41 C
ATOM 55 O PRO B 7 -22.248 17.931 36.195 1.00 32.41 O
ATOM 56 CG PRO B 7 -22.381 21.245 34.491 1.00 32.41 C
ATOM 57 CD PRO B 7 -23.724 20.767 34.963 1.00 32.41 C
ATOM 58 N VAL B 8 -22.176 16.612 34.542 1.00 33.65 N
ATOM 59 CA VAL B 8 -21.551 15.552 35.326 1.00 33.65 C
ATOM 60 C VAL B 8 -20.190 16.021 35.837 1.00 33.65 C
ATOM 61 CB VAL B 8 -21.392 14.255 34.502 1.00 33.65 C
ATOM 62 O VAL B 8 -19.323 16.405 35.049 1.00 33.65 O
ATOM 63 CG1 VAL B 8 -20.835 13.128 35.370 1.00 33.65 C
ATOM 64 CG2 VAL B 8 -22.729 13.848 33.886 1.00 33.65 C
ATOM 65 N ALA B 9 -20.265 16.629 37.030 1.00 37.64 N
ATOM 66 CA ALA B 9 -19.017 17.051 37.660 1.00 37.64 C
ATOM 67 C ALA B 9 -18.000 15.913 37.679 1.00 37.64 C
ATOM 68 CB ALA B 9 -19.278 17.550 39.079 1.00 37.64 C
ATOM 69 O ALA B 9 -18.338 14.776 38.018 1.00 37.64 O
ATOM 70 N LEU B 10 -17.108 15.871 36.665 1.00 41.02 N
ATOM 71 CA LEU B 10 -16.034 14.890 36.778 1.00 41.02 C
ATOM 72 C LEU B 10 -15.678 14.640 38.240 1.00 41.02 C
ATOM 73 CB LEU B 10 -14.795 15.362 36.013 1.00 41.02 C
ATOM 74 O LEU B 10 -15.923 15.492 39.098 1.00 41.02 O
ATOM 75 CG LEU B 10 -14.874 15.294 34.487 1.00 41.02 C
ATOM 76 CD1 LEU B 10 -13.838 16.221 33.861 1.00 41.02 C
ATOM 77 CD2 LEU B 10 -14.679 13.861 34.004 1.00 41.02 C
ATOM 78 N PRO B 11 -15.515 13.383 38.635 1.00 42.70 N
ATOM 79 CA PRO B 11 -15.084 13.174 40.019 1.00 42.70 C
ATOM 80 C PRO B 11 -14.031 14.184 40.468 1.00 42.70 C
ATOM 81 CB PRO B 11 -14.507 11.756 39.999 1.00 42.70 C
ATOM 82 O PRO B 11 -13.261 14.686 39.645 1.00 42.70 O
ATOM 83 CG PRO B 11 -14.859 11.220 38.649 1.00 42.70 C
ATOM 84 CD PRO B 11 -15.310 12.362 37.784 1.00 42.70 C
ATOM 85 N ALA B 12 -14.262 14.740 41.532 1.00 42.42 N
ATOM 86 CA ALA B 12 -13.411 15.775 42.114 1.00 42.42 C
ATOM 87 C ALA B 12 -11.935 15.470 41.877 1.00 42.42 C
ATOM 88 CB ALA B 12 -13.689 15.913 43.609 1.00 42.42 C
ATOM 89 O ALA B 12 -11.135 16.380 41.652 1.00 42.42 O
ATOM 90 N TRP B 13 -11.742 14.120 41.848 1.00 43.26 N
ATOM 91 CA TRP B 13 -10.339 13.727 41.758 1.00 43.26 C
ATOM 92 C TRP B 13 -9.773 14.045 40.378 1.00 43.26 C
ATOM 93 CB TRP B 13 -10.178 12.235 42.058 1.00 43.26 C
ATOM 94 O TRP B 13 -8.558 14.184 40.216 1.00 43.26 O
ATOM 95 CG TRP B 13 -10.845 11.337 41.061 1.00 43.26 C
ATOM 96 CD1 TRP B 13 -12.125 10.859 41.109 1.00 43.26 C
ATOM 97 CD2 TRP B 13 -10.264 10.805 39.866 1.00 43.26 C
ATOM 98 CE2 TRP B 13 -11.249 10.012 39.238 1.00 43.26 C
ATOM 99 CE3 TRP B 13 -9.003 10.923 39.265 1.00 43.26 C
ATOM 100 NE1 TRP B 13 -12.375 10.061 40.016 1.00 43.26 N
ATOM 101 CH2 TRP B 13 -9.772 9.472 37.470 1.00 43.26 C
ATOM 102 CZ2 TRP B 13 -11.013 9.340 38.037 1.00 43.26 C
ATOM 103 CZ3 TRP B 13 -8.770 10.253 38.070 1.00 43.26 C
ATOM 104 N VAL B 14 -10.683 13.922 39.415 1.00 47.52 N
ATOM 105 CA VAL B 14 -10.287 14.239 38.047 1.00 47.52 C
ATOM 106 C VAL B 14 -9.717 15.655 37.989 1.00 47.52 C
ATOM 107 CB VAL B 14 -11.473 14.102 37.065 1.00 47.52 C
ATOM 108 O VAL B 14 -8.753 15.914 37.265 1.00 47.52 O
ATOM 109 CG1 VAL B 14 -11.061 14.528 35.658 1.00 47.52 C
ATOM 110 CG2 VAL B 14 -11.997 12.667 37.061 1.00 47.52 C
ATOM 111 N GLY B 15 -10.427 16.497 38.813 1.00 43.06 N
ATOM 112 CA GLY B 15 -9.992 17.881 38.918 1.00 43.06 C
ATOM 113 C GLY B 15 -8.622 18.029 39.552 1.00 43.06 C
ATOM 114 O GLY B 15 -7.958 19.052 39.376 1.00 43.06 O
ATOM 115 N THR B 16 -8.373 16.953 40.303 1.00 41.40 N
ATOM 116 CA THR B 16 -7.110 16.980 41.032 1.00 41.40 C
ATOM 117 C THR B 16 -5.950 16.591 40.120 1.00 41.40 C
ATOM 118 CB THR B 16 -7.148 16.038 42.250 1.00 41.40 C
ATOM 119 O THR B 16 -4.786 16.819 40.456 1.00 41.40 O
ATOM 120 CG2 THR B 16 -8.074 16.578 43.334 1.00 41.40 C
ATOM 121 OG1 THR B 16 -7.616 14.749 41.835 1.00 41.40 O
ATOM 122 N ILE B 17 -6.313 15.880 39.028 1.00 40.59 N
ATOM 123 CA ILE B 17 -5.271 15.495 38.082 1.00 40.59 C
ATOM 124 C ILE B 17 -5.148 16.555 36.990 1.00 40.59 C
ATOM 125 CB ILE B 17 -5.559 14.112 37.457 1.00 40.59 C
ATOM 126 O ILE B 17 -6.043 16.700 36.153 1.00 40.59 O
ATOM 127 CG1 ILE B 17 -5.774 13.064 38.555 1.00 40.59 C
ATOM 128 CG2 ILE B 17 -4.421 13.696 36.519 1.00 40.59 C
ATOM 129 CD1 ILE B 17 -6.192 11.696 38.032 1.00 40.59 C
ATOM 130 N PRO B 18 -4.263 17.410 37.181 1.00 43.98 N
ATOM 131 CA PRO B 18 -4.108 18.541 36.263 1.00 43.98 C
ATOM 132 C PRO B 18 -4.359 18.158 34.806 1.00 43.98 C
ATOM 133 CB PRO B 18 -2.653 18.969 36.473 1.00 43.98 C
ATOM 134 O PRO B 18 -4.962 18.929 34.056 1.00 43.98 O
ATOM 135 CG PRO B 18 -2.206 18.219 37.685 1.00 43.98 C
ATOM 136 CD PRO B 18 -3.176 17.101 37.940 1.00 43.98 C
ATOM 137 N MET B 19 -3.914 16.879 34.463 1.00 44.15 N
ATOM 138 CA MET B 19 -3.951 16.471 33.062 1.00 44.15 C
ATOM 139 C MET B 19 -5.388 16.284 32.588 1.00 44.15 C
ATOM 140 CB MET B 19 -3.161 15.177 32.858 1.00 44.15 C
ATOM 141 O MET B 19 -5.654 16.283 31.384 1.00 44.15 O
ATOM 142 CG MET B 19 -1.702 15.401 32.491 1.00 44.15 C
ATOM 143 SD MET B 19 -0.772 13.830 32.318 1.00 44.15 S
ATOM 144 CE MET B 19 -0.708 13.693 30.510 1.00 44.15 C
ATOM 145 N LEU B 20 -6.195 15.974 33.585 1.00 45.04 N
ATOM 146 CA LEU B 20 -7.595 15.724 33.259 1.00 45.04 C
ATOM 147 C LEU B 20 -8.409 17.011 33.332 1.00 45.04 C
ATOM 148 CB LEU B 20 -8.187 14.677 34.208 1.00 45.04 C
ATOM 149 O LEU B 20 -9.625 16.994 33.129 1.00 45.04 O
ATOM 150 CG LEU B 20 -7.617 13.262 34.097 1.00 45.04 C
ATOM 151 CD1 LEU B 20 -8.119 12.397 35.248 1.00 45.04 C
ATOM 152 CD2 LEU B 20 -7.984 12.641 32.754 1.00 45.04 C
ATOM 153 N ARG B 21 -7.648 18.140 33.760 1.00 44.91 N
ATOM 154 CA ARG B 21 -8.294 19.447 33.813 1.00 44.91 C
ATOM 155 C ARG B 21 -8.061 20.226 32.523 1.00 44.91 C
ATOM 156 CB ARG B 21 -7.783 20.251 35.011 1.00 44.91 C
ATOM 157 O ARG B 21 -7.020 20.077 31.881 1.00 44.91 O
ATOM 158 CG ARG B 21 -8.432 19.870 36.331 1.00 44.91 C
ATOM 159 CD ARG B 21 -7.948 20.752 37.473 1.00 44.91 C
ATOM 160 NE ARG B 21 -8.561 20.375 38.744 1.00 44.91 N
ATOM 161 NH1 ARG B 21 -7.381 21.909 40.006 1.00 44.91 N
ATOM 162 NH2 ARG B 21 -8.895 20.512 41.012 1.00 44.91 N
ATOM 163 CZ ARG B 21 -8.278 20.933 39.917 1.00 44.91 C
ATOM 164 N GLY B 22 -9.064 20.806 32.042 1.00 48.64 N
ATOM 165 CA GLY B 22 -8.909 21.680 30.890 1.00 48.64 C
ATOM 166 C GLY B 22 -8.757 20.925 29.584 1.00 48.64 C
ATOM 167 O GLY B 22 -9.407 19.899 29.374 1.00 48.64 O
ATOM 168 N GLY B 23 -8.023 21.418 28.723 1.00 54.70 N
ATOM 169 CA GLY B 23 -7.728 20.883 27.403 1.00 54.70 C
ATOM 170 C GLY B 23 -7.018 19.543 27.447 1.00 54.70 C
ATOM 171 O GLY B 23 -7.196 18.710 26.556 1.00 54.70 O
ATOM 172 N TRP B 24 -6.489 19.158 28.671 1.00 59.37 N
ATOM 173 CA TRP B 24 -5.717 17.924 28.771 1.00 59.37 C
ATOM 174 C TRP B 24 -6.632 16.727 29.004 1.00 59.37 C
ATOM 175 CB TRP B 24 -4.688 18.023 29.901 1.00 59.37 C
ATOM 176 O TRP B 24 -6.232 15.580 28.789 1.00 59.37 O
ATOM 177 CG TRP B 24 -3.531 18.925 29.593 1.00 59.37 C
ATOM 178 CD1 TRP B 24 -3.314 20.183 30.082 1.00 59.37 C
ATOM 179 CD2 TRP B 24 -2.433 18.639 28.721 1.00 59.37 C
ATOM 180 CE2 TRP B 24 -1.587 19.770 28.729 1.00 59.37 C
ATOM 181 CE3 TRP B 24 -2.082 17.535 27.932 1.00 59.37 C
ATOM 182 NE1 TRP B 24 -2.146 20.697 29.567 1.00 59.37 N
ATOM 183 CH2 TRP B 24 -0.090 18.734 27.217 1.00 59.37 C
ATOM 184 CZ2 TRP B 24 -0.410 19.827 27.979 1.00 59.37 C
ATOM 185 CZ3 TRP B 24 -0.911 17.594 27.186 1.00 59.37 C
ATOM 186 N SER B 25 -7.816 17.089 29.426 1.00 64.16 N
ATOM 187 CA SER B 25 -8.791 16.018 29.604 1.00 64.16 C
ATOM 188 C SER B 25 -9.112 15.336 28.279 1.00 64.16 C
ATOM 189 CB SER B 25 -10.075 16.560 30.232 1.00 64.16 C
ATOM 190 O SER B 25 -9.558 14.187 28.258 1.00 64.16 O
ATOM 191 OG SER B 25 -10.690 17.511 29.379 1.00 64.16 O
ATOM 192 N THR B 26 -8.770 16.066 27.226 1.00 68.69 N
ATOM 193 CA THR B 26 -8.979 15.532 25.885 1.00 68.69 C
ATOM 194 C THR B 26 -8.191 14.240 25.689 1.00 68.69 C
ATOM 195 CB THR B 26 -8.572 16.554 24.807 1.00 68.69 C
ATOM 196 O THR B 26 -8.664 13.313 25.028 1.00 68.69 O
ATOM 197 CG2 THR B 26 -8.841 16.013 23.407 1.00 68.69 C
ATOM 198 OG1 THR B 26 -9.322 17.760 24.993 1.00 68.69 O
ATOM 199 N LEU B 27 -6.968 14.127 26.222 1.00 73.77 N
ATOM 200 CA LEU B 27 -6.106 12.959 26.077 1.00 73.77 C
ATOM 201 C LEU B 27 -6.769 11.718 26.665 1.00 73.77 C
ATOM 202 CB LEU B 27 -4.756 13.201 26.756 1.00 73.77 C
ATOM 203 O LEU B 27 -6.588 10.611 26.154 1.00 73.77 O
ATOM 204 CG LEU B 27 -3.846 14.243 26.104 1.00 73.77 C
ATOM 205 CD1 LEU B 27 -2.570 14.418 26.920 1.00 73.77 C
ATOM 206 CD2 LEU B 27 -3.517 13.843 24.669 1.00 73.77 C
ATOM 207 N LEU B 28 -7.612 11.904 27.591 1.00 78.14 N
ATOM 208 CA LEU B 28 -8.296 10.780 28.220 1.00 78.14 C
ATOM 209 C LEU B 28 -9.418 10.258 27.329 1.00 78.14 C
ATOM 210 CB LEU B 28 -8.860 11.190 29.583 1.00 78.14 C
ATOM 211 O LEU B 28 -9.711 9.060 27.329 1.00 78.14 O
ATOM 212 CG LEU B 28 -7.837 11.447 30.691 1.00 78.14 C
ATOM 213 CD1 LEU B 28 -8.532 11.965 31.945 1.00 78.14 C
ATOM 214 CD2 LEU B 28 -7.049 10.178 30.996 1.00 78.14 C
ATOM 215 N TRP B 29 -9.899 11.172 26.472 1.00 82.89 N
ATOM 216 CA TRP B 29 -11.001 10.787 25.596 1.00 82.89 C
ATOM 217 C TRP B 29 -10.508 9.897 24.460 1.00 82.89 C
ATOM 218 CB TRP B 29 -11.694 12.027 25.026 1.00 82.89 C
ATOM 219 O TRP B 29 -11.287 9.147 23.868 1.00 82.89 O
ATOM 220 CG TRP B 29 -12.547 12.759 26.018 1.00 82.89 C
ATOM 221 CD1 TRP B 29 -12.259 13.001 27.333 1.00 82.89 C
ATOM 222 CD2 TRP B 29 -13.832 13.339 25.776 1.00 82.89 C
ATOM 223 CE2 TRP B 29 -14.265 13.918 26.989 1.00 82.89 C
ATOM 224 CE3 TRP B 29 -14.660 13.427 24.648 1.00 82.89 C
ATOM 225 NE1 TRP B 29 -13.288 13.698 27.922 1.00 82.89 N
ATOM 226 CH2 TRP B 29 -16.282 14.648 25.989 1.00 82.89 C
ATOM 227 CZ2 TRP B 29 -15.492 14.577 27.106 1.00 82.89 C
ATOM 228 CZ3 TRP B 29 -15.880 14.082 24.767 1.00 82.89 C
ATOM 229 N ILE B 30 -9.231 9.985 24.209 1.00 88.24 N
ATOM 230 CA ILE B 30 -8.685 9.285 23.052 1.00 88.24 C
ATOM 231 C ILE B 30 -8.262 7.874 23.455 1.00 88.24 C
ATOM 232 CB ILE B 30 -7.490 10.049 22.441 1.00 88.24 C
ATOM 233 O ILE B 30 -8.127 6.992 22.603 1.00 88.24 O
ATOM 234 CG1 ILE B 30 -7.962 11.366 21.814 1.00 88.24 C
ATOM 235 CG2 ILE B 30 -6.763 9.181 21.410 1.00 88.24 C
ATOM 236 CD1 ILE B 30 -6.829 12.298 21.405 1.00 88.24 C
ATOM 237 N VAL B 31 -8.102 7.595 24.765 1.00 88.68 N
ATOM 238 CA VAL B 31 -7.528 6.365 25.299 1.00 88.68 C
ATOM 239 C VAL B 31 -8.380 5.171 24.875 1.00 88.68 C
ATOM 240 CB VAL B 31 -7.410 6.415 26.839 1.00 88.68 C
ATOM 241 O VAL B 31 -7.856 4.171 24.379 1.00 88.68 O
ATOM 242 CG1 VAL B 31 -7.156 5.019 27.407 1.00 88.68 C
ATOM 243 CG2 VAL B 31 -6.298 7.375 27.257 1.00 88.68 C
ATOM 244 N PRO B 32 -9.720 5.218 24.996 1.00 86.29 N
ATOM 245 CA PRO B 32 -10.523 4.059 24.599 1.00 86.29 C
ATOM 246 C PRO B 32 -10.386 3.727 23.115 1.00 86.29 C
ATOM 247 CB PRO B 32 -11.954 4.491 24.932 1.00 86.29 C
ATOM 248 O PRO B 32 -10.376 2.552 22.741 1.00 86.29 O
ATOM 249 CG PRO B 32 -11.801 5.544 25.982 1.00 86.29 C
ATOM 250 CD PRO B 32 -10.510 6.273 25.741 1.00 86.29 C
ATOM 251 N VAL B 33 -10.310 4.759 22.289 1.00 90.82 N
ATOM 252 CA VAL B 33 -10.160 4.544 20.854 1.00 90.82 C
ATOM 253 C VAL B 33 -8.801 3.910 20.565 1.00 90.82 C
ATOM 254 CB VAL B 33 -10.312 5.862 20.062 1.00 90.82 C
ATOM 255 O VAL B 33 -8.704 2.961 19.784 1.00 90.82 O
ATOM 256 CG1 VAL B 33 -9.902 5.667 18.604 1.00 90.82 C
ATOM 257 CG2 VAL B 33 -11.748 6.376 20.153 1.00 90.82 C
ATOM 258 N VAL B 34 -7.784 4.403 21.215 1.00 93.21 N
ATOM 259 CA VAL B 34 -6.438 3.872 21.026 1.00 93.21 C
ATOM 260 C VAL B 34 -6.385 2.420 21.493 1.00 93.21 C
ATOM 261 CB VAL B 34 -5.385 4.714 21.782 1.00 93.21 C
ATOM 262 O VAL B 34 -5.847 1.556 20.796 1.00 93.21 O
ATOM 263 CG1 VAL B 34 -4.032 4.006 21.790 1.00 93.21 C
ATOM 264 CG2 VAL B 34 -5.262 6.101 21.154 1.00 93.21 C
ATOM 265 N ALA B 35 -6.990 2.121 22.665 1.00 94.49 N
ATOM 266 CA ALA B 35 -7.009 0.767 23.211 1.00 94.49 C
ATOM 267 C ALA B 35 -7.741 -0.191 22.275 1.00 94.49 C
ATOM 268 CB ALA B 35 -7.660 0.758 24.592 1.00 94.49 C
ATOM 269 O ALA B 35 -7.265 -1.298 22.014 1.00 94.49 O
ATOM 270 N LEU B 36 -8.838 0.279 21.741 1.00 95.07 N
ATOM 271 CA LEU B 36 -9.627 -0.534 20.821 1.00 95.07 C
ATOM 272 C LEU B 36 -8.844 -0.826 19.545 1.00 95.07 C
ATOM 273 CB LEU B 36 -10.942 0.169 20.477 1.00 95.07 C
ATOM 274 O LEU B 36 -8.771 -1.976 19.107 1.00 95.07 O
ATOM 275 CG LEU B 36 -11.815 -0.506 19.418 1.00 95.07 C
ATOM 276 CD1 LEU B 36 -12.267 -1.880 19.900 1.00 95.07 C
ATOM 277 CD2 LEU B 36 -13.017 0.369 19.079 1.00 95.07 C
ATOM 278 N MET B 37 -8.206 0.226 19.007 1.00 96.73 N
ATOM 279 CA MET B 37 -7.481 0.090 17.747 1.00 96.73 C
ATOM 280 C MET B 37 -6.256 -0.802 17.917 1.00 96.73 C
ATOM 281 CB MET B 37 -7.059 1.462 17.218 1.00 96.73 C
ATOM 282 O MET B 37 -5.970 -1.641 17.060 1.00 96.73 O
ATOM 283 CG MET B 37 -8.227 2.381 16.898 1.00 96.73 C
ATOM 284 SD MET B 37 -9.339 1.684 15.615 1.00 96.73 S
ATOM 285 CE MET B 37 -10.726 2.849 15.727 1.00 96.73 C
ATOM 286 N LEU B 38 -5.574 -0.681 19.021 1.00 96.19 N
ATOM 287 CA LEU B 38 -4.416 -1.527 19.292 1.00 96.19 C
ATOM 288 C LEU B 38 -4.839 -2.975 19.514 1.00 96.19 C
ATOM 289 CB LEU B 38 -3.651 -1.013 20.515 1.00 96.19 C
ATOM 290 O LEU B 38 -4.142 -3.901 19.095 1.00 96.19 O
ATOM 291 CG LEU B 38 -2.888 0.300 20.335 1.00 96.19 C
ATOM 292 CD1 LEU B 38 -2.197 0.694 21.637 1.00 96.19 C
ATOM 293 CD2 LEU B 38 -1.875 0.179 19.202 1.00 96.19 C
ATOM 294 N GLY B 39 -5.988 -3.130 20.184 1.00 96.29 N
ATOM 295 CA GLY B 39 -6.531 -4.468 20.351 1.00 96.29 C
ATOM 296 C GLY B 39 -6.826 -5.161 19.034 1.00 96.29 C
ATOM 297 O GLY B 39 -6.486 -6.332 18.852 1.00 96.29 O
ATOM 298 N LEU B 40 -7.425 -4.428 18.135 1.00 96.23 N
ATOM 299 CA LEU B 40 -7.738 -4.982 16.822 1.00 96.23 C
ATOM 300 C LEU B 40 -6.463 -5.315 16.055 1.00 96.23 C
ATOM 301 CB LEU B 40 -8.590 -3.999 16.015 1.00 96.23 C
ATOM 302 O LEU B 40 -6.385 -6.352 15.392 1.00 96.23 O
ATOM 303 CG LEU B 40 -10.048 -3.847 16.454 1.00 96.23 C
ATOM 304 CD1 LEU B 40 -10.711 -2.699 15.700 1.00 96.23 C
ATOM 305 CD2 LEU B 40 -10.811 -5.149 16.235 1.00 96.23 C
ATOM 306 N ARG B 41 -5.462 -4.447 16.197 1.00 96.37 N
ATOM 307 CA ARG B 41 -4.197 -4.683 15.509 1.00 96.37 C
ATOM 308 C ARG B 41 -3.497 -5.921 16.059 1.00 96.37 C
ATOM 309 CB ARG B 41 -3.281 -3.464 15.634 1.00 96.37 C
ATOM 310 O ARG B 41 -2.948 -6.720 15.297 1.00 96.37 O
ATOM 311 CG ARG B 41 -1.919 -3.647 14.983 1.00 96.37 C
ATOM 312 CD ARG B 41 -2.039 -3.921 13.491 1.00 96.37 C
ATOM 313 NE ARG B 41 -0.734 -4.148 12.877 1.00 96.37 N
ATOM 314 NH1 ARG B 41 -0.658 -6.401 13.384 1.00 96.37 N
ATOM 315 NH2 ARG B 41 1.078 -5.416 12.257 1.00 96.37 N
ATOM 316 CZ ARG B 41 -0.107 -5.321 12.841 1.00 96.37 C
ATOM 317 N LEU B 42 -3.538 -6.141 17.333 1.00 95.61 N
ATOM 318 CA LEU B 42 -2.935 -7.310 17.963 1.00 95.61 C
ATOM 319 C LEU B 42 -3.691 -8.581 17.590 1.00 95.61 C
ATOM 320 CB LEU B 42 -2.910 -7.146 19.485 1.00 95.61 C
ATOM 321 O LEU B 42 -3.089 -9.648 17.452 1.00 95.61 O
ATOM 322 CG LEU B 42 -1.927 -6.113 20.040 1.00 95.61 C
ATOM 323 CD1 LEU B 42 -2.108 -5.966 21.547 1.00 95.61 C
ATOM 324 CD2 LEU B 42 -0.493 -6.505 19.703 1.00 95.61 C
ATOM 325 N TYR B 43 -5.005 -8.399 17.459 1.00 95.74 N
ATOM 326 CA TYR B 43 -5.814 -9.521 16.998 1.00 95.74 C
ATOM 327 C TYR B 43 -5.390 -9.962 15.602 1.00 95.74 C
ATOM 328 CB TYR B 43 -7.300 -9.149 16.999 1.00 95.74 C
ATOM 329 O TYR B 43 -5.230 -11.158 15.344 1.00 95.74 O
ATOM 330 CG TYR B 43 -8.212 -10.290 16.621 1.00 95.74 C
ATOM 331 CD1 TYR B 43 -8.668 -10.439 15.313 1.00 95.74 C
ATOM 332 CD2 TYR B 43 -8.621 -11.222 17.569 1.00 95.74 C
ATOM 333 CE1 TYR B 43 -9.510 -11.488 14.959 1.00 95.74 C
ATOM 334 CE2 TYR B 43 -9.463 -12.275 17.227 1.00 95.74 C
ATOM 335 OH TYR B 43 -10.735 -13.440 15.578 1.00 95.74 O
ATOM 336 CZ TYR B 43 -9.901 -12.400 15.922 1.00 95.74 C
ATOM 337 N GLN B 44 -5.152 -9.019 14.728 1.00 95.48 N
ATOM 338 CA GLN B 44 -4.690 -9.322 13.377 1.00 95.48 C
ATOM 339 C GLN B 44 -3.319 -9.991 13.402 1.00 95.48 C
ATOM 340 CB GLN B 44 -4.637 -8.050 12.529 1.00 95.48 C
ATOM 341 O GLN B 44 -3.059 -10.916 12.630 1.00 95.48 O
ATOM 342 CG GLN B 44 -6.007 -7.469 12.207 1.00 95.48 C
ATOM 343 CD GLN B 44 -5.927 -6.204 11.373 1.00 95.48 C
ATOM 344 NE2 GLN B 44 -6.755 -6.123 10.337 1.00 95.48 N
ATOM 345 OE1 GLN B 44 -5.129 -5.306 11.659 1.00 95.48 O
ATOM 346 N GLN B 45 -2.465 -9.485 14.351 1.00 93.63 N
ATOM 347 CA GLN B 45 -1.129 -10.055 14.497 1.00 93.63 C
ATOM 348 C GLN B 45 -1.200 -11.533 14.869 1.00 93.63 C
ATOM 349 CB GLN B 45 -0.328 -9.286 15.549 1.00 93.63 C
ATOM 350 O GLN B 45 -0.439 -12.348 14.343 1.00 93.63 O
ATOM 351 CG GLN B 45 1.092 -9.801 15.738 1.00 93.63 C
ATOM 352 CD GLN B 45 2.020 -9.390 14.610 1.00 93.63 C
ATOM 353 NE2 GLN B 45 2.930 -10.282 14.236 1.00 93.63 N
ATOM 354 OE1 GLN B 45 1.919 -8.279 14.079 1.00 93.63 O
ATOM 355 N ALA B 46 -2.173 -11.892 15.700 1.00 92.76 N
ATOM 356 CA ALA B 46 -2.274 -13.234 16.267 1.00 92.76 C
ATOM 357 C ALA B 46 -2.941 -14.195 15.287 1.00 92.76 C
ATOM 358 CB ALA B 46 -3.047 -13.199 17.583 1.00 92.76 C
ATOM 359 O ALA B 46 -2.568 -15.368 15.206 1.00 92.76 O
ATOM 360 N PHE B 47 -3.893 -13.649 14.452 1.00 92.60 N
ATOM 361 CA PHE B 47 -4.747 -14.614 13.770 1.00 92.60 C
ATOM 362 C PHE B 47 -4.791 -14.336 12.273 1.00 92.60 C
ATOM 363 CB PHE B 47 -6.164 -14.585 14.352 1.00 92.60 C
ATOM 364 O PHE B 47 -5.308 -15.146 11.500 1.00 92.60 O
ATOM 365 CG PHE B 47 -6.226 -14.927 15.816 1.00 92.60 C
ATOM 366 CD1 PHE B 47 -6.004 -16.228 16.251 1.00 92.60 C
ATOM 367 CD2 PHE B 47 -6.506 -13.946 16.759 1.00 92.60 C
ATOM 368 CE1 PHE B 47 -6.061 -16.547 17.606 1.00 92.60 C
ATOM 369 CE2 PHE B 47 -6.564 -14.257 18.114 1.00 92.60 C
ATOM 370 CZ PHE B 47 -6.343 -15.558 18.536 1.00 92.60 C
ATOM 371 N GLY B 48 -4.235 -13.237 11.834 1.00 91.13 N
ATOM 372 CA GLY B 48 -4.320 -12.870 10.430 1.00 91.13 C
ATOM 373 C GLY B 48 -3.604 -13.844 9.514 1.00 91.13 C
ATOM 374 O GLY B 48 -4.207 -14.394 8.590 1.00 91.13 O
ATOM 375 N LEU B 49 -2.341 -14.168 9.841 1.00 87.85 N
ATOM 376 CA LEU B 49 -1.514 -14.993 8.967 1.00 87.85 C
ATOM 377 C LEU B 49 -1.783 -16.475 9.205 1.00 87.85 C
ATOM 378 CB LEU B 49 -0.031 -14.689 9.190 1.00 87.85 C
ATOM 379 O LEU B 49 -1.563 -17.301 8.316 1.00 87.85 O
ATOM 380 CG LEU B 49 0.440 -13.286 8.804 1.00 87.85 C
ATOM 381 CD1 LEU B 49 1.916 -13.109 9.145 1.00 87.85 C
ATOM 382 CD2 LEU B 49 0.193 -13.028 7.321 1.00 87.85 C
ATOM 383 N SER B 50 -2.357 -16.820 10.339 1.00 83.92 N
ATOM 384 CA SER B 50 -2.590 -18.222 10.672 1.00 83.92 C
ATOM 385 C SER B 50 -3.971 -18.676 10.213 1.00 83.92 C
ATOM 386 CB SER B 50 -2.444 -18.447 12.177 1.00 83.92 C
ATOM 387 O SER B 50 -4.128 -19.788 9.705 1.00 83.92 O
ATOM 388 OG SER B 50 -3.196 -17.490 12.904 1.00 83.92 O
ATOM 389 N TYR B 51 -4.980 -17.809 10.369 1.00 87.57 N
ATOM 390 CA TYR B 51 -6.352 -18.241 10.125 1.00 87.57 C
ATOM 391 C TYR B 51 -7.062 -17.288 9.171 1.00 87.57 C
ATOM 392 CB TYR B 51 -7.128 -18.335 11.442 1.00 87.57 C
ATOM 393 O TYR B 51 -8.287 -17.334 9.036 1.00 87.57 O
ATOM 394 CG TYR B 51 -6.490 -19.251 12.458 1.00 87.57 C
ATOM 395 CD1 TYR B 51 -6.070 -20.531 12.104 1.00 87.57 C
ATOM 396 CD2 TYR B 51 -6.308 -18.839 13.774 1.00 87.57 C
ATOM 397 CE1 TYR B 51 -5.483 -21.379 13.038 1.00 87.57 C
ATOM 398 CE2 TYR B 51 -5.722 -19.679 14.716 1.00 87.57 C
ATOM 399 OH TYR B 51 -4.734 -21.780 15.267 1.00 87.57 O
ATOM 400 CZ TYR B 51 -5.314 -20.945 14.339 1.00 87.57 C
ATOM 401 N GLY B 52 -6.280 -16.453 8.537 1.00 87.70 N
ATOM 402 CA GLY B 52 -6.929 -15.442 7.718 1.00 87.70 C
ATOM 403 C GLY B 52 -6.652 -15.606 6.235 1.00 87.70 C
ATOM 404 O GLY B 52 -7.154 -14.834 5.416 1.00 87.70 O
ATOM 405 N LEU B 53 -6.041 -16.711 5.796 1.00 83.99 N
ATOM 406 CA LEU B 53 -5.547 -16.818 4.428 1.00 83.99 C
ATOM 407 C LEU B 53 -6.522 -17.604 3.558 1.00 83.99 C
ATOM 408 CB LEU B 53 -4.171 -17.487 4.405 1.00 83.99 C
ATOM 409 O LEU B 53 -6.507 -17.478 2.331 1.00 83.99 O
ATOM 410 CG LEU B 53 -3.049 -16.756 5.143 1.00 83.99 C
ATOM 411 CD1 LEU B 53 -1.744 -17.538 5.032 1.00 83.99 C
ATOM 412 CD2 LEU B 53 -2.880 -15.343 4.595 1.00 83.99 C
ATOM 413 N ASP B 54 -7.368 -18.465 4.178 1.00 82.06 N
ATOM 414 CA ASP B 54 -8.305 -19.306 3.439 1.00 82.06 C
ATOM 415 C ASP B 54 -9.740 -19.067 3.902 1.00 82.06 C
ATOM 416 CB ASP B 54 -7.940 -20.784 3.599 1.00 82.06 C
ATOM 417 O ASP B 54 -10.154 -19.573 4.947 1.00 82.06 O
ATOM 418 CG ASP B 54 -8.823 -21.705 2.776 1.00 82.06 C
ATOM 419 OD1 ASP B 54 -9.676 -21.208 2.009 1.00 82.06 O
ATOM 420 OD2 ASP B 54 -8.668 -22.939 2.898 1.00 82.06 O
ATOM 421 N SER B 55 -10.500 -18.365 3.040 1.00 84.68 N
ATOM 422 CA SER B 55 -11.842 -17.943 3.426 1.00 84.68 C
ATOM 423 C SER B 55 -12.801 -19.127 3.477 1.00 84.68 C
ATOM 424 CB SER B 55 -12.373 -16.888 2.455 1.00 84.68 C
ATOM 425 O SER B 55 -13.888 -19.028 4.050 1.00 84.68 O
ATOM 426 OG SER B 55 -12.487 -17.421 1.146 1.00 84.68 O
ATOM 427 N SER B 56 -12.431 -20.256 2.916 1.00 75.25 N
ATOM 428 CA SER B 56 -13.304 -21.425 2.891 1.00 75.25 C
ATOM 429 C SER B 56 -13.099 -22.294 4.127 1.00 75.25 C
ATOM 430 CB SER B 56 -13.055 -22.253 1.629 1.00 75.25 C
ATOM 431 O SER B 56 -13.882 -23.211 4.385 1.00 75.25 O
ATOM 432 OG SER B 56 -11.774 -22.859 1.669 1.00 75.25 O
ATOM 433 N SER B 57 -12.140 -21.947 4.986 1.00 82.18 N
ATOM 434 CA SER B 57 -11.829 -22.773 6.148 1.00 82.18 C
ATOM 435 C SER B 57 -12.752 -22.451 7.319 1.00 82.18 C
ATOM 436 CB SER B 57 -10.372 -22.579 6.569 1.00 82.18 C
ATOM 437 O SER B 57 -13.196 -21.311 7.470 1.00 82.18 O
ATOM 438 OG SER B 57 -10.186 -21.310 7.171 1.00 82.18 O
ATOM 439 N PRO B 58 -13.057 -23.463 8.132 1.00 86.85 N
ATOM 440 CA PRO B 58 -13.864 -23.213 9.328 1.00 86.85 C
ATOM 441 C PRO B 58 -13.204 -22.226 10.289 1.00 86.85 C
ATOM 442 CB PRO B 58 -13.987 -24.598 9.967 1.00 86.85 C
ATOM 443 O PRO B 58 -13.896 -21.464 10.969 1.00 86.85 O
ATOM 444 CG PRO B 58 -13.785 -25.558 8.839 1.00 86.85 C
ATOM 445 CD PRO B 58 -12.862 -24.928 7.836 1.00 86.85 C
ATOM 446 N GLU B 59 -11.891 -22.252 10.305 1.00 89.89 N
ATOM 447 CA GLU B 59 -11.153 -21.340 11.174 1.00 89.89 C
ATOM 448 C GLU B 59 -11.349 -19.889 10.745 1.00 89.89 C
ATOM 449 CB GLU B 59 -9.662 -21.690 11.178 1.00 89.89 C
ATOM 450 O GLU B 59 -11.438 -18.994 11.588 1.00 89.89 O
ATOM 451 CG GLU B 59 -9.346 -23.024 11.840 1.00 89.89 C
ATOM 452 CD GLU B 59 -9.565 -24.216 10.922 1.00 89.89 C
ATOM 453 OE1 GLU B 59 -9.511 -25.370 11.404 1.00 89.89 O
ATOM 454 OE2 GLU B 59 -9.792 -23.994 9.712 1.00 89.89 O
ATOM 455 N PHE B 60 -11.415 -19.720 9.465 1.00 89.60 N
ATOM 456 CA PHE B 60 -11.673 -18.376 8.960 1.00 89.60 C
ATOM 457 C PHE B 60 -13.028 -17.869 9.439 1.00 89.60 C
ATOM 458 CB PHE B 60 -11.615 -18.356 7.430 1.00 89.60 C
ATOM 459 O PHE B 60 -13.143 -16.733 9.903 1.00 89.60 O
ATOM 460 CG PHE B 60 -11.750 -16.979 6.836 1.00 89.60 C
ATOM 461 CD1 PHE B 60 -13.000 -16.469 6.507 1.00 89.60 C
ATOM 462 CD2 PHE B 60 -10.627 -16.196 6.606 1.00 89.60 C
ATOM 463 CE1 PHE B 60 -13.128 -15.195 5.957 1.00 89.60 C
ATOM 464 CE2 PHE B 60 -10.746 -14.923 6.057 1.00 89.60 C
ATOM 465 CZ PHE B 60 -11.998 -14.425 5.732 1.00 89.60 C
ATOM 466 N ASN B 61 -14.072 -18.718 9.366 1.00 91.34 N
ATOM 467 CA ASN B 61 -15.412 -18.356 9.817 1.00 91.34 C
ATOM 468 C ASN B 61 -15.431 -18.025 11.306 1.00 91.34 C
ATOM 469 CB ASN B 61 -16.403 -19.481 9.511 1.00 91.34 C
ATOM 470 O ASN B 61 -16.043 -17.037 11.719 1.00 91.34 O
ATOM 471 CG ASN B 61 -16.776 -19.547 8.043 1.00 91.34 C
ATOM 472 ND2 ASN B 61 -17.178 -20.727 7.586 1.00 91.34 N
ATOM 473 OD1 ASN B 61 -16.703 -18.546 7.325 1.00 91.34 O
ATOM 474 N ARG B 62 -14.727 -18.760 12.068 1.00 93.32 N
ATOM 475 CA ARG B 62 -14.700 -18.600 13.518 1.00 93.32 C
ATOM 476 C ARG B 62 -13.979 -17.316 13.914 1.00 93.32 C
ATOM 477 CB ARG B 62 -14.026 -19.805 14.179 1.00 93.32 C
ATOM 478 O ARG B 62 -14.482 -16.543 14.732 1.00 93.32 O
ATOM 479 CG ARG B 62 -13.935 -19.705 15.694 1.00 93.32 C
ATOM 480 CD ARG B 62 -13.369 -20.977 16.310 1.00 93.32 C
ATOM 481 NE ARG B 62 -13.214 -20.853 17.756 1.00 93.32 N
ATOM 482 NH1 ARG B 62 -12.979 -23.120 18.134 1.00 93.32 N
ATOM 483 NH2 ARG B 62 -12.903 -21.647 19.889 1.00 93.32 N
ATOM 484 CZ ARG B 62 -13.032 -21.873 18.590 1.00 93.32 C
ATOM 485 N TYR B 63 -12.883 -17.063 13.249 1.00 93.83 N
ATOM 486 CA TYR B 63 -12.025 -15.979 13.714 1.00 93.83 C
ATOM 487 C TYR B 63 -12.325 -14.686 12.964 1.00 93.83 C
ATOM 488 CB TYR B 63 -10.549 -16.350 13.545 1.00 93.83 C
ATOM 489 O TYR B 63 -12.163 -13.592 13.511 1.00 93.83 O
ATOM 490 CG TYR B 63 -10.045 -17.324 14.581 1.00 93.83 C
ATOM 491 CD1 TYR B 63 -9.487 -16.874 15.776 1.00 93.83 C
ATOM 492 CD2 TYR B 63 -10.124 -18.696 14.369 1.00 93.83 C
ATOM 493 CE1 TYR B 63 -9.019 -17.768 16.733 1.00 93.83 C
ATOM 494 CE2 TYR B 63 -9.660 -19.599 15.319 1.00 93.83 C
ATOM 495 OH TYR B 63 -8.649 -20.016 17.441 1.00 93.83 O
ATOM 496 CZ TYR B 63 -9.110 -19.126 16.496 1.00 93.83 C
ATOM 497 N TRP B 64 -12.755 -14.742 11.753 1.00 94.55 N
ATOM 498 CA TRP B 64 -12.849 -13.517 10.966 1.00 94.55 C
ATOM 499 C TRP B 64 -14.294 -13.234 10.568 1.00 94.55 C
ATOM 500 CB TRP B 64 -11.972 -13.613 9.714 1.00 94.55 C
ATOM 501 O TRP B 64 -14.795 -12.126 10.773 1.00 94.55 O
ATOM 502 CG TRP B 64 -10.503 -13.698 10.005 1.00 94.55 C
ATOM 503 CD1 TRP B 64 -9.705 -14.804 9.902 1.00 94.55 C
ATOM 504 CD2 TRP B 64 -9.658 -12.633 10.451 1.00 94.55 C
ATOM 505 CE2 TRP B 64 -8.358 -13.165 10.598 1.00 94.55 C
ATOM 506 CE3 TRP B 64 -9.874 -11.279 10.740 1.00 94.55 C
ATOM 507 NE1 TRP B 64 -8.414 -14.490 10.257 1.00 94.55 N
ATOM 508 CH2 TRP B 64 -7.516 -11.067 11.299 1.00 94.55 C
ATOM 509 CZ2 TRP B 64 -7.277 -12.388 11.022 1.00 94.55 C
ATOM 510 CZ3 TRP B 64 -8.797 -10.508 11.162 1.00 94.55 C
ATOM 511 N MET B 65 -15.039 -14.150 10.118 1.00 94.43 N
ATOM 512 CA MET B 65 -16.422 -13.883 9.733 1.00 94.43 C
ATOM 513 C MET B 65 -17.289 -13.625 10.960 1.00 94.43 C
ATOM 514 CB MET B 65 -16.992 -15.051 8.926 1.00 94.43 C
ATOM 515 O MET B 65 -18.303 -12.930 10.875 1.00 94.43 O
ATOM 516 CG MET B 65 -16.466 -15.127 7.502 1.00 94.43 C
ATOM 517 SD MET B 65 -16.610 -13.528 6.613 1.00 94.43 S
ATOM 518 CE MET B 65 -18.416 -13.375 6.521 1.00 94.43 C
ATOM 519 N SER B 66 -16.851 -14.182 12.092 1.00 95.07 N
ATOM 520 CA SER B 66 -17.568 -13.901 13.332 1.00 95.07 C
ATOM 521 C SER B 66 -17.347 -12.462 13.784 1.00 95.07 C
ATOM 522 CB SER B 66 -17.130 -14.864 14.435 1.00 95.07 C
ATOM 523 O SER B 66 -18.185 -11.890 14.485 1.00 95.07 O
ATOM 524 OG SER B 66 -15.747 -14.718 14.710 1.00 95.07 O
ATOM 525 N LEU B 67 -16.296 -11.910 13.357 1.00 95.08 N
ATOM 526 CA LEU B 67 -15.953 -10.548 13.753 1.00 95.08 C
ATOM 527 C LEU B 67 -16.818 -9.533 13.014 1.00 95.08 C
ATOM 528 CB LEU B 67 -14.473 -10.268 13.481 1.00 95.08 C
ATOM 529 O LEU B 67 -17.097 -8.451 13.537 1.00 95.08 O
ATOM 530 CG LEU B 67 -13.895 -9.001 14.114 1.00 95.08 C
ATOM 531 CD1 LEU B 67 -14.014 -9.066 15.633 1.00 95.08 C
ATOM 532 CD2 LEU B 67 -12.442 -8.808 13.694 1.00 95.08 C
ATOM 533 N VAL B 68 -17.364 -9.842 11.887 1.00 94.55 N
ATOM 534 CA VAL B 68 -18.104 -8.914 11.038 1.00 94.55 C
ATOM 535 C VAL B 68 -19.392 -8.487 11.739 1.00 94.55 C
ATOM 536 CB VAL B 68 -18.427 -9.537 9.662 1.00 94.55 C
ATOM 537 O VAL B 68 -19.633 -7.294 11.935 1.00 94.55 O
ATOM 538 CG1 VAL B 68 -19.364 -8.631 8.865 1.00 94.55 C
ATOM 539 CG2 VAL B 68 -17.141 -9.800 8.881 1.00 94.55 C
ATOM 540 N PRO B 69 -20.214 -9.424 12.215 1.00 93.99 N
ATOM 541 CA PRO B 69 -21.416 -8.974 12.922 1.00 93.99 C
ATOM 542 C PRO B 69 -21.100 -8.319 14.265 1.00 93.99 C
ATOM 543 CB PRO B 69 -22.213 -10.266 13.118 1.00 93.99 C
ATOM 544 O PRO B 69 -21.819 -7.416 14.700 1.00 93.99 O
ATOM 545 CG PRO B 69 -21.201 -11.360 13.010 1.00 93.99 C
ATOM 546 CD PRO B 69 -20.139 -10.933 12.037 1.00 93.99 C
ATOM 547 N ILE B 70 -20.046 -8.713 14.916 1.00 95.47 N
ATOM 548 CA ILE B 70 -19.641 -8.096 16.174 1.00 95.47 C
ATOM 549 C ILE B 70 -19.277 -6.632 15.937 1.00 95.47 C
ATOM 550 CB ILE B 70 -18.452 -8.847 16.815 1.00 95.47 C
ATOM 551 O ILE B 70 -19.758 -5.744 16.645 1.00 95.47 O
ATOM 552 CG1 ILE B 70 -18.881 -10.252 17.253 1.00 95.47 C
ATOM 553 CG2 ILE B 70 -17.885 -8.054 17.996 1.00 95.47 C
ATOM 554 CD1 ILE B 70 -17.725 -11.152 17.665 1.00 95.47 C
ATOM 555 N GLU B 71 -18.477 -6.401 14.871 1.00 95.12 N
ATOM 556 CA GLU B 71 -18.091 -5.036 14.528 1.00 95.12 C
ATOM 557 C GLU B 71 -19.291 -4.229 14.040 1.00 95.12 C
ATOM 558 CB GLU B 71 -16.991 -5.039 13.463 1.00 95.12 C
ATOM 559 O GLU B 71 -19.460 -3.068 14.417 1.00 95.12 O
ATOM 560 CG GLU B 71 -15.639 -5.513 13.976 1.00 95.12 C
ATOM 561 CD GLU B 71 -14.543 -5.452 12.924 1.00 95.12 C
ATOM 562 OE1 GLU B 71 -13.348 -5.538 13.287 1.00 95.12 O
ATOM 563 OE2 GLU B 71 -14.882 -5.317 11.727 1.00 95.12 O
ATOM 564 N GLY B 72 -20.104 -4.884 13.246 1.00 94.07 N
ATOM 565 CA GLY B 72 -21.286 -4.212 12.731 1.00 94.07 C
ATOM 566 C GLY B 72 -22.262 -3.804 13.819 1.00 94.07 C
ATOM 567 O GLY B 72 -22.730 -2.664 13.844 1.00 94.07 O
ATOM 568 N SER B 73 -22.515 -4.754 14.758 1.00 94.47 N
ATOM 569 CA SER B 73 -23.406 -4.452 15.873 1.00 94.47 C
ATOM 570 C SER B 73 -22.779 -3.435 16.821 1.00 94.47 C
ATOM 571 CB SER B 73 -23.757 -5.728 16.640 1.00 94.47 C
ATOM 572 O SER B 73 -23.468 -2.550 17.334 1.00 94.47 O
ATOM 573 OG SER B 73 -24.353 -6.684 15.780 1.00 94.47 O
ATOM 574 N GLY B 74 -21.493 -3.591 17.019 1.00 94.56 N
ATOM 575 CA GLY B 74 -20.778 -2.613 17.825 1.00 94.56 C
ATOM 576 C GLY B 74 -20.842 -1.209 17.255 1.00 94.56 C
ATOM 577 O GLY B 74 -21.049 -0.243 17.992 1.00 94.56 O
ATOM 578 N LEU B 75 -20.686 -1.099 15.997 1.00 94.40 N
ATOM 579 CA LEU B 75 -20.764 0.187 15.314 1.00 94.40 C
ATOM 580 C LEU B 75 -22.155 0.794 15.454 1.00 94.40 C
ATOM 581 CB LEU B 75 -20.409 0.031 13.833 1.00 94.40 C
ATOM 582 O LEU B 75 -22.292 1.989 15.730 1.00 94.40 O
ATOM 583 CG LEU B 75 -20.320 1.321 13.017 1.00 94.40 C
ATOM 584 CD1 LEU B 75 -19.184 2.197 13.534 1.00 94.40 C
ATOM 585 CD2 LEU B 75 -20.127 1.006 11.537 1.00 94.40 C
ATOM 586 N GLY B 76 -23.221 -0.051 15.266 1.00 94.93 N
ATOM 587 CA GLY B 76 -24.586 0.416 15.456 1.00 94.93 C
ATOM 588 C GLY B 76 -24.851 0.930 16.859 1.00 94.93 C
ATOM 589 O GLY B 76 -25.492 1.968 17.034 1.00 94.93 O
ATOM 590 N LEU B 77 -24.311 0.236 17.796 1.00 94.86 N
ATOM 591 CA LEU B 77 -24.482 0.622 19.193 1.00 94.86 C
ATOM 592 C LEU B 77 -23.781 1.944 19.482 1.00 94.86 C
ATOM 593 CB LEU B 77 -23.942 -0.470 20.120 1.00 94.86 C
ATOM 594 O LEU B 77 -24.350 2.824 20.132 1.00 94.86 O
ATOM 595 CG LEU B 77 -24.015 -0.182 21.620 1.00 94.86 C
ATOM 596 CD1 LEU B 77 -25.461 0.046 22.047 1.00 94.86 C
ATOM 597 CD2 LEU B 77 -23.391 -1.324 22.415 1.00 94.86 C
ATOM 598 N VAL B 78 -22.599 2.098 18.961 1.00 92.93 N
ATOM 599 CA VAL B 78 -21.849 3.333 19.168 1.00 92.93 C
ATOM 600 C VAL B 78 -22.584 4.500 18.511 1.00 92.93 C
ATOM 601 CB VAL B 78 -20.413 3.225 18.609 1.00 92.93 C
ATOM 602 O VAL B 78 -22.733 5.565 19.114 1.00 92.93 O
ATOM 603 CG1 VAL B 78 -19.742 4.597 18.577 1.00 92.93 C
ATOM 604 CG2 VAL B 78 -19.589 2.244 19.441 1.00 92.93 C
ATOM 605 N ALA B 79 -23.037 4.312 17.326 1.00 95.09 N
ATOM 606 CA ALA B 79 -23.792 5.351 16.630 1.00 95.09 C
ATOM 607 C ALA B 79 -25.033 5.751 17.422 1.00 95.09 C
ATOM 608 CB ALA B 79 -24.185 4.878 15.232 1.00 95.09 C
ATOM 609 O ALA B 79 -25.310 6.940 17.595 1.00 95.09 O
ATOM 610 N PHE B 80 -25.716 4.705 17.953 1.00 94.54 N
ATOM 611 CA PHE B 80 -26.928 4.936 18.729 1.00 94.54 C
ATOM 612 C PHE B 80 -26.617 5.723 19.997 1.00 94.54 C
ATOM 613 CB PHE B 80 -27.599 3.607 19.088 1.00 94.54 C
ATOM 614 O PHE B 80 -27.281 6.718 20.295 1.00 94.54 O
ATOM 615 CG PHE B 80 -28.792 3.754 19.994 1.00 94.54 C
ATOM 616 CD1 PHE B 80 -28.682 3.506 21.357 1.00 94.54 C
ATOM 617 CD2 PHE B 80 -30.023 4.142 19.482 1.00 94.54 C
ATOM 618 CE1 PHE B 80 -29.785 3.642 22.198 1.00 94.54 C
ATOM 619 CE2 PHE B 80 -31.129 4.280 20.316 1.00 94.54 C
ATOM 620 CZ PHE B 80 -31.008 4.028 21.674 1.00 94.54 C
ATOM 621 N LEU B 81 -25.556 5.374 20.661 1.00 92.55 N
ATOM 622 CA LEU B 81 -25.211 5.998 21.933 1.00 92.55 C
ATOM 623 C LEU B 81 -24.669 7.407 21.718 1.00 92.55 C
ATOM 624 CB LEU B 81 -24.180 5.151 22.684 1.00 92.55 C
ATOM 625 O LEU B 81 -25.003 8.327 22.467 1.00 92.55 O
ATOM 626 CG LEU B 81 -24.662 3.792 23.194 1.00 92.55 C
ATOM 627 CD1 LEU B 81 -23.506 3.023 23.825 1.00 92.55 C
ATOM 628 CD2 LEU B 81 -25.801 3.968 24.192 1.00 92.55 C
ATOM 629 N VAL B 82 -23.851 7.550 20.687 1.00 90.64 N
ATOM 630 CA VAL B 82 -23.242 8.851 20.434 1.00 90.64 C
ATOM 631 C VAL B 82 -24.294 9.819 19.898 1.00 90.64 C
ATOM 632 CB VAL B 82 -22.062 8.743 19.442 1.00 90.64 C
ATOM 633 O VAL B 82 -24.528 10.879 20.484 1.00 90.64 O
ATOM 634 CG1 VAL B 82 -21.622 10.129 18.973 1.00 90.64 C
ATOM 635 CG2 VAL B 82 -20.894 7.996 20.082 1.00 90.64 C
ATOM 636 N TRP B 83 -24.926 9.464 18.813 1.00 94.50 N
ATOM 637 CA TRP B 83 -25.922 10.337 18.201 1.00 94.50 C
ATOM 638 C TRP B 83 -27.121 10.526 19.124 1.00 94.50 C
ATOM 639 CB TRP B 83 -26.382 9.769 16.855 1.00 94.50 C
ATOM 640 O TRP B 83 -27.549 11.656 19.372 1.00 94.50 O
ATOM 641 CG TRP B 83 -25.277 9.596 15.857 1.00 94.50 C
ATOM 642 CD1 TRP B 83 -24.000 10.074 15.951 1.00 94.50 C
ATOM 643 CD2 TRP B 83 -25.355 8.900 14.609 1.00 94.50 C
ATOM 644 CE2 TRP B 83 -24.085 8.996 13.998 1.00 94.50 C
ATOM 645 CE3 TRP B 83 -26.375 8.204 13.948 1.00 94.50 C
ATOM 646 NE1 TRP B 83 -23.277 9.716 14.836 1.00 94.50 N
ATOM 647 CH2 TRP B 83 -24.825 7.744 12.131 1.00 94.50 C
ATOM 648 CZ2 TRP B 83 -23.809 8.419 12.756 1.00 94.50 C
ATOM 649 CZ3 TRP B 83 -26.099 7.631 12.712 1.00 94.50 C
ATOM 650 N GLY B 84 -27.659 9.364 19.670 1.00 90.74 N
ATOM 651 CA GLY B 84 -28.792 9.423 20.580 1.00 90.74 C
ATOM 652 C GLY B 84 -28.494 10.186 21.856 1.00 90.74 C
ATOM 653 O GLY B 84 -29.314 10.984 22.315 1.00 90.74 O
ATOM 654 N GLY B 85 -27.272 9.924 22.341 1.00 89.39 N
ATOM 655 CA GLY B 85 -26.867 10.632 23.545 1.00 89.39 C
ATOM 656 C GLY B 85 -26.775 12.134 23.352 1.00 89.39 C
ATOM 657 O GLY B 85 -27.241 12.903 24.196 1.00 89.39 O
ATOM 658 N ILE B 86 -26.217 12.580 22.257 1.00 89.27 N
ATOM 659 CA ILE B 86 -26.060 13.997 21.949 1.00 89.27 C
ATOM 660 C ILE B 86 -27.433 14.642 21.771 1.00 89.27 C
ATOM 661 CB ILE B 86 -25.201 14.208 20.682 1.00 89.27 C
ATOM 662 O ILE B 86 -27.695 15.719 22.312 1.00 89.27 O
ATOM 663 CG1 ILE B 86 -23.741 13.834 20.959 1.00 89.27 C
ATOM 664 CG2 ILE B 86 -25.312 15.653 20.188 1.00 89.27 C
ATOM 665 CD1 ILE B 86 -22.863 13.805 19.715 1.00 89.27 C
ATOM 666 N LEU B 87 -28.328 13.979 21.082 1.00 90.74 N
ATOM 667 CA LEU B 87 -29.649 14.528 20.794 1.00 90.74 C
ATOM 668 C LEU B 87 -30.513 14.551 22.051 1.00 90.74 C
ATOM 669 CB LEU B 87 -30.342 13.712 19.699 1.00 90.74 C
ATOM 670 O LEU B 87 -31.274 15.497 22.269 1.00 90.74 O
ATOM 671 CG LEU B 87 -29.747 13.821 18.294 1.00 90.74 C
ATOM 672 CD1 LEU B 87 -30.435 12.840 17.351 1.00 90.74 C
ATOM 673 CD2 LEU B 87 -29.867 15.248 17.771 1.00 90.74 C
ATOM 674 N ALA B 88 -30.347 13.578 22.915 1.00 89.37 N
ATOM 675 CA ALA B 88 -31.163 13.454 24.120 1.00 89.37 C
ATOM 676 C ALA B 88 -30.749 14.481 25.171 1.00 89.37 C
ATOM 677 CB ALA B 88 -31.059 12.042 24.691 1.00 89.37 C
ATOM 678 O ALA B 88 -31.553 14.863 26.025 1.00 89.37 O
ATOM 679 N THR B 89 -29.501 14.886 25.031 1.00 86.20 N
ATOM 680 CA THR B 89 -28.992 15.798 26.049 1.00 86.20 C
ATOM 681 C THR B 89 -28.808 17.200 25.475 1.00 86.20 C
ATOM 682 CB THR B 89 -27.656 15.299 26.629 1.00 86.20 C
ATOM 683 O THR B 89 -27.927 17.944 25.910 1.00 86.20 O
ATOM 684 CG2 THR B 89 -27.827 13.953 27.325 1.00 86.20 C
ATOM 685 OG1 THR B 89 -26.704 15.158 25.568 1.00 86.20 O
ATOM 686 N ARG B 90 -29.642 17.551 24.477 1.00 86.66 N
ATOM 687 CA ARG B 90 -29.533 18.861 23.843 1.00 86.66 C
ATOM 688 C ARG B 90 -29.633 19.979 24.875 1.00 86.66 C
ATOM 689 CB ARG B 90 -30.618 19.034 22.777 1.00 86.66 C
ATOM 690 O ARG B 90 -30.317 19.835 25.891 1.00 86.66 O
ATOM 691 CG ARG B 90 -32.035 18.966 23.323 1.00 86.66 C
ATOM 692 CD ARG B 90 -33.072 19.064 22.214 1.00 86.66 C
ATOM 693 NE ARG B 90 -34.432 19.049 22.744 1.00 86.66 N
ATOM 694 NH1 ARG B 90 -35.458 19.297 20.689 1.00 86.66 N
ATOM 695 NH2 ARG B 90 -36.723 19.134 22.594 1.00 86.66 N
ATOM 696 CZ ARG B 90 -35.535 19.160 22.008 1.00 86.66 C
ATOM 697 N CYS B 91 -28.807 21.018 24.746 1.00 84.38 N
ATOM 698 CA CYS B 91 -28.770 22.168 25.643 1.00 84.38 C
ATOM 699 C CYS B 91 -29.845 23.183 25.273 1.00 84.38 C
ATOM 700 CB CYS B 91 -27.394 22.832 25.607 1.00 84.38 C
ATOM 701 O CYS B 91 -29.669 23.966 24.337 1.00 84.38 O
ATOM 702 SG CYS B 91 -27.271 24.307 26.641 1.00 84.38 S
ATOM 703 N PRO B 92 -31.037 23.222 25.971 1.00 83.82 N
ATOM 704 CA PRO B 92 -32.148 24.114 25.633 1.00 83.82 C
ATOM 705 C PRO B 92 -31.771 25.591 25.731 1.00 83.82 C
ATOM 706 CB PRO B 92 -33.217 23.754 26.668 1.00 83.82 C
ATOM 707 O PRO B 92 -32.233 26.405 24.927 1.00 83.82 O
ATOM 708 CG PRO B 92 -32.835 22.393 27.153 1.00 83.82 C
ATOM 709 CD PRO B 92 -31.362 22.202 26.928 1.00 83.82 C
ATOM 710 N THR B 93 -30.933 25.843 26.700 1.00 83.03 N
ATOM 711 CA THR B 93 -30.510 27.228 26.871 1.00 83.03 C
ATOM 712 C THR B 93 -29.676 27.690 25.679 1.00 83.03 C
ATOM 713 CB THR B 93 -29.700 27.409 28.168 1.00 83.03 C
ATOM 714 O THR B 93 -29.729 28.860 25.294 1.00 83.03 O
ATOM 715 CG2 THR B 93 -30.576 27.192 29.398 1.00 83.03 C
ATOM 716 OG1 THR B 93 -28.624 26.463 28.189 1.00 83.03 O
ATOM 717 N CYS B 94 -28.977 26.679 25.101 1.00 84.99 N
ATOM 718 CA CYS B 94 -28.095 26.995 23.983 1.00 84.99 C
ATOM 719 C CYS B 94 -28.891 27.180 22.697 1.00 84.99 C
ATOM 720 CB CYS B 94 -27.053 25.894 23.794 1.00 84.99 C
ATOM 721 O CYS B 94 -28.600 28.079 21.906 1.00 84.99 O
ATOM 722 SG CYS B 94 -25.928 25.708 25.196 1.00 84.99 S
ATOM 723 N VAL B 95 -29.920 26.354 22.506 1.00 79.50 N
ATOM 724 CA VAL B 95 -30.675 26.352 21.258 1.00 79.50 C
ATOM 725 C VAL B 95 -31.658 27.520 21.246 1.00 79.50 C
ATOM 726 CB VAL B 95 -31.429 25.019 21.053 1.00 79.50 C
ATOM 727 O VAL B 95 -31.832 28.183 20.221 1.00 79.50 O
ATOM 728 CG1 VAL B 95 -32.294 25.075 19.796 1.00 79.50 C
ATOM 729 CG2 VAL B 95 -30.443 23.855 20.976 1.00 79.50 C
ATOM 730 N ARG B 96 -32.372 27.848 22.416 1.00 72.22 N
ATOM 731 CA ARG B 96 -33.466 28.813 22.439 1.00 72.22 C
ATOM 732 C ARG B 96 -33.009 30.144 23.029 1.00 72.22 C
ATOM 733 CB ARG B 96 -34.651 28.265 23.238 1.00 72.22 C
ATOM 734 O ARG B 96 -33.633 31.180 22.792 1.00 72.22 O
ATOM 735 CG ARG B 96 -35.348 27.088 22.575 1.00 72.22 C
ATOM 736 CD ARG B 96 -36.556 26.624 23.377 1.00 72.22 C
ATOM 737 NE ARG B 96 -37.079 25.355 22.879 1.00 72.22 N
ATOM 738 NH1 ARG B 96 -38.695 25.140 24.516 1.00 72.22 N
ATOM 739 NH2 ARG B 96 -38.479 23.534 22.895 1.00 72.22 N
ATOM 740 CZ ARG B 96 -38.083 24.680 23.431 1.00 72.22 C
ATOM 741 N GLY B 97 -31.891 30.104 23.630 1.00 70.13 N
ATOM 742 CA GLY B 97 -31.582 31.247 24.475 1.00 70.13 C
ATOM 743 C GLY B 97 -30.266 31.913 24.121 1.00 70.13 C
ATOM 744 O GLY B 97 -29.800 31.814 22.984 1.00 70.13 O
ATOM 745 N ASN B 98 -29.895 32.850 24.908 1.00 73.15 N
ATOM 746 CA ASN B 98 -28.611 33.544 24.888 1.00 73.15 C
ATOM 747 C ASN B 98 -27.704 33.077 26.023 1.00 73.15 C
ATOM 748 CB ASN B 98 -28.818 35.058 24.963 1.00 73.15 C
ATOM 749 O ASN B 98 -27.570 33.762 27.038 1.00 73.15 O
ATOM 750 CG ASN B 98 -27.751 35.831 24.214 1.00 73.15 C
ATOM 751 ND2 ASN B 98 -27.837 37.156 24.258 1.00 73.15 N
ATOM 752 OD1 ASN B 98 -26.856 35.243 23.601 1.00 73.15 O
ATOM 753 N PRO B 99 -27.150 31.886 25.770 1.00 82.07 N
ATOM 754 CA PRO B 99 -26.333 31.319 26.846 1.00 82.07 C
ATOM 755 C PRO B 99 -25.175 32.230 27.249 1.00 82.07 C
ATOM 756 CB PRO B 99 -25.814 30.011 26.243 1.00 82.07 C
ATOM 757 O PRO B 99 -24.705 33.032 26.439 1.00 82.07 O
ATOM 758 CG PRO B 99 -25.860 30.227 24.765 1.00 82.07 C
ATOM 759 CD PRO B 99 -26.895 31.274 24.467 1.00 82.07 C
ATOM 760 N ALA B 100 -24.843 32.064 28.508 1.00 81.10 N
ATOM 761 CA ALA B 100 -23.683 32.797 29.008 1.00 81.10 C
ATOM 762 C ALA B 100 -22.414 32.391 28.262 1.00 81.10 C
ATOM 763 CB ALA B 100 -23.512 32.566 30.507 1.00 81.10 C
ATOM 764 O ALA B 100 -22.251 31.227 27.891 1.00 81.10 O
ATOM 765 N PRO B 101 -21.475 33.286 28.014 1.00 83.02 N
ATOM 766 CA PRO B 101 -20.237 33.021 27.276 1.00 83.02 C
ATOM 767 C PRO B 101 -19.415 31.890 27.889 1.00 83.02 C
ATOM 768 CB PRO B 101 -19.485 34.351 27.362 1.00 83.02 C
ATOM 769 O PRO B 101 -18.849 31.069 27.162 1.00 83.02 O
ATOM 770 CG PRO B 101 -20.554 35.389 27.478 1.00 83.02 C
ATOM 771 CD PRO B 101 -21.688 34.817 28.280 1.00 83.02 C
ATOM 772 N ARG B 102 -19.331 31.809 29.199 1.00 79.21 N
ATOM 773 CA ARG B 102 -18.557 30.761 29.856 1.00 79.21 C
ATOM 774 C ARG B 102 -19.145 29.384 29.567 1.00 79.21 C
ATOM 775 CB ARG B 102 -18.500 31.000 31.366 1.00 79.21 C
ATOM 776 O ARG B 102 -18.410 28.401 29.452 1.00 79.21 O
ATOM 777 CG ARG B 102 -17.407 31.966 31.796 1.00 79.21 C
ATOM 778 CD ARG B 102 -17.265 32.019 33.311 1.00 79.21 C
ATOM 779 NE ARG B 102 -16.274 33.008 33.725 1.00 79.21 N
ATOM 780 NH1 ARG B 102 -16.729 32.822 35.982 1.00 79.21 N
ATOM 781 NH2 ARG B 102 -15.117 34.277 35.249 1.00 79.21 N
ATOM 782 CZ ARG B 102 -16.042 33.367 34.985 1.00 79.21 C
ATOM 783 N HIS B 103 -20.503 29.376 29.571 1.00 81.85 N
ATOM 784 CA HIS B 103 -21.198 28.139 29.232 1.00 81.85 C
ATOM 785 C HIS B 103 -20.885 27.705 27.804 1.00 81.85 C
ATOM 786 CB HIS B 103 -22.708 28.307 29.411 1.00 81.85 C
ATOM 787 O HIS B 103 -20.633 26.525 27.551 1.00 81.85 O
ATOM 788 CG HIS B 103 -23.482 27.046 29.194 1.00 81.85 C
ATOM 789 CD2 HIS B 103 -24.300 26.668 28.183 1.00 81.85 C
ATOM 790 ND1 HIS B 103 -23.463 25.998 30.088 1.00 81.85 N
ATOM 791 CE1 HIS B 103 -24.238 25.026 29.635 1.00 81.85 C
ATOM 792 NE2 HIS B 103 -24.757 25.408 28.481 1.00 81.85 N
ATOM 793 N MET B 104 -20.782 28.586 26.829 1.00 85.76 N
ATOM 794 CA MET B 104 -20.464 28.295 25.434 1.00 85.76 C
ATOM 795 C MET B 104 -19.015 27.839 25.291 1.00 85.76 C
ATOM 796 CB MET B 104 -20.716 29.522 24.557 1.00 85.76 C
ATOM 797 O MET B 104 -18.711 26.975 24.467 1.00 85.76 O
ATOM 798 CG MET B 104 -22.189 29.830 24.342 1.00 85.76 C
ATOM 799 SD MET B 104 -22.452 31.295 23.269 1.00 85.76 S
ATOM 800 CE MET B 104 -21.828 32.605 24.358 1.00 85.76 C
ATOM 801 N GLU B 105 -18.177 28.436 26.137 1.00 80.35 N
ATOM 802 CA GLU B 105 -16.768 28.058 26.106 1.00 80.35 C
ATOM 803 C GLU B 105 -16.582 26.589 26.478 1.00 80.35 C
ATOM 804 CB GLU B 105 -15.951 28.946 27.048 1.00 80.35 C
ATOM 805 O GLU B 105 -15.750 25.895 25.891 1.00 80.35 O
ATOM 806 CG GLU B 105 -14.448 28.736 26.942 1.00 80.35 C
ATOM 807 CD GLU B 105 -13.645 29.695 27.806 1.00 80.35 C
ATOM 808 OE1 GLU B 105 -12.465 29.962 27.483 1.00 80.35 O
ATOM 809 OE2 GLU B 105 -14.201 30.184 28.816 1.00 80.35 O
ATOM 810 N THR B 106 -17.341 26.137 27.408 1.00 78.94 N
ATOM 811 CA THR B 106 -17.271 24.738 27.814 1.00 78.94 C
ATOM 812 C THR B 106 -17.669 23.820 26.662 1.00 78.94 C
ATOM 813 CB THR B 106 -18.176 24.463 29.029 1.00 78.94 C
ATOM 814 O THR B 106 -17.047 22.777 26.449 1.00 78.94 O
ATOM 815 CG2 THR B 106 -18.119 22.994 29.437 1.00 78.94 C
ATOM 816 OG1 THR B 106 -17.745 25.270 30.131 1.00 78.94 O
ATOM 817 N HIS B 107 -18.659 24.268 25.913 1.00 85.97 N
ATOM 818 CA HIS B 107 -19.114 23.466 24.783 1.00 85.97 C
ATOM 819 C HIS B 107 -18.097 23.487 23.647 1.00 85.97 C
ATOM 820 CB HIS B 107 -20.470 23.965 24.283 1.00 85.97 C
ATOM 821 O HIS B 107 -17.932 22.493 22.937 1.00 85.97 O
ATOM 822 CG HIS B 107 -21.614 23.582 25.167 1.00 85.97 C
ATOM 823 CD2 HIS B 107 -22.590 24.330 25.732 1.00 85.97 C
ATOM 824 ND1 HIS B 107 -21.844 22.283 25.565 1.00 85.97 N
ATOM 825 CE1 HIS B 107 -22.916 22.249 26.339 1.00 85.97 C
ATOM 826 NE2 HIS B 107 -23.388 23.478 26.456 1.00 85.97 N
ATOM 827 N ILE B 108 -17.421 24.587 23.500 1.00 83.54 N
ATOM 828 CA ILE B 108 -16.379 24.676 22.483 1.00 83.54 C
ATOM 829 C ILE B 108 -15.249 23.703 22.815 1.00 83.54 C
ATOM 830 CB ILE B 108 -15.829 26.114 22.361 1.00 83.54 C
ATOM 831 O ILE B 108 -14.793 22.952 21.950 1.00 83.54 O
ATOM 832 CG1 ILE B 108 -16.897 27.047 21.778 1.00 83.54 C
ATOM 833 CG2 ILE B 108 -14.558 26.136 21.507 1.00 83.54 C
ATOM 834 CD1 ILE B 108 -16.531 28.523 21.840 1.00 83.54 C
ATOM 835 N GLN B 109 -14.845 23.623 24.049 1.00 79.06 N
ATOM 836 CA GLN B 109 -13.766 22.739 24.476 1.00 79.06 C
ATOM 837 C GLN B 109 -14.173 21.273 24.351 1.00 79.06 C
ATOM 838 CB GLN B 109 -13.356 23.049 25.917 1.00 79.06 C
ATOM 839 O GLN B 109 -13.364 20.430 23.960 1.00 79.06 O
ATOM 840 CG GLN B 109 -12.636 24.380 26.079 1.00 79.06 C
ATOM 841 CD GLN B 109 -12.362 24.727 27.530 1.00 79.06 C
ATOM 842 NE2 GLN B 109 -11.534 25.743 27.751 1.00 79.06 N
ATOM 843 OE1 GLN B 109 -12.890 24.088 28.445 1.00 79.06 O
ATOM 844 N THR B 110 -15.421 21.011 24.674 1.00 82.50 N
ATOM 845 CA THR B 110 -15.934 19.651 24.551 1.00 82.50 C
ATOM 846 C THR B 110 -15.950 19.208 23.091 1.00 82.50 C
ATOM 847 CB THR B 110 -17.351 19.532 25.141 1.00 82.50 C
ATOM 848 O THR B 110 -15.566 18.081 22.774 1.00 82.50 O
ATOM 849 CG2 THR B 110 -17.897 18.117 24.982 1.00 82.50 C
ATOM 850 OG1 THR B 110 -17.312 19.864 26.535 1.00 82.50 O
ATOM 851 N LEU B 111 -16.373 20.097 22.237 1.00 85.84 N
ATOM 852 CA LEU B 111 -16.436 19.775 20.815 1.00 85.84 C
ATOM 853 C LEU B 111 -15.039 19.550 20.247 1.00 85.84 C
ATOM 854 CB LEU B 111 -17.140 20.894 20.043 1.00 85.84 C
ATOM 855 O LEU B 111 -14.833 18.646 19.433 1.00 85.84 O
ATOM 856 CG LEU B 111 -17.275 20.693 18.532 1.00 85.84 C
ATOM 857 CD1 LEU B 111 -17.969 19.368 18.234 1.00 85.84 C
ATOM 858 CD2 LEU B 111 -18.039 21.855 17.905 1.00 85.84 C
ATOM 859 N LEU B 112 -14.100 20.362 20.624 1.00 81.00 N
ATOM 860 CA LEU B 112 -12.725 20.189 20.167 1.00 81.00 C
ATOM 861 C LEU B 112 -12.169 18.841 20.614 1.00 81.00 C
ATOM 862 CB LEU B 112 -11.838 21.320 20.695 1.00 81.00 C
ATOM 863 O LEU B 112 -11.479 18.165 19.848 1.00 81.00 O
ATOM 864 CG LEU B 112 -11.986 22.676 20.003 1.00 81.00 C
ATOM 865 CD1 LEU B 112 -11.174 23.737 20.739 1.00 81.00 C
ATOM 866 CD2 LEU B 112 -11.554 22.582 18.544 1.00 81.00 C
ATOM 867 N SER B 113 -12.468 18.484 21.880 1.00 82.34 N
ATOM 868 CA SER B 113 -12.040 17.180 22.375 1.00 82.34 C
ATOM 869 C SER B 113 -12.663 16.049 21.563 1.00 82.34 C
ATOM 870 CB SER B 113 -12.406 17.020 23.851 1.00 82.34 C
ATOM 871 O SER B 113 -11.989 15.071 21.233 1.00 82.34 O
ATOM 872 OG SER B 113 -11.684 17.941 24.651 1.00 82.34 O
ATOM 873 N PHE B 114 -13.940 16.211 21.255 1.00 85.43 N
ATOM 874 CA PHE B 114 -14.649 15.218 20.456 1.00 85.43 C
ATOM 875 C PHE B 114 -14.030 15.099 19.068 1.00 85.43 C
ATOM 876 CB PHE B 114 -16.133 15.580 20.340 1.00 85.43 C
ATOM 877 O PHE B 114 -13.855 13.992 18.554 1.00 85.43 O
ATOM 878 CG PHE B 114 -16.962 14.529 19.654 1.00 85.43 C
ATOM 879 CD1 PHE B 114 -17.245 14.623 18.296 1.00 85.43 C
ATOM 880 CD2 PHE B 114 -17.459 13.445 20.366 1.00 85.43 C
ATOM 881 CE1 PHE B 114 -18.012 13.651 17.658 1.00 85.43 C
ATOM 882 CE2 PHE B 114 -18.226 12.470 19.736 1.00 85.43 C
ATOM 883 CZ PHE B 114 -18.502 12.575 18.382 1.00 85.43 C
ATOM 884 N GLN B 115 -13.677 16.221 18.535 1.00 85.98 N
ATOM 885 CA GLN B 115 -13.074 16.232 17.206 1.00 85.98 C
ATOM 886 C GLN B 115 -11.692 15.587 17.223 1.00 85.98 C
ATOM 887 CB GLN B 115 -12.979 17.662 16.671 1.00 85.98 C
ATOM 888 O GLN B 115 -11.288 14.945 16.251 1.00 85.98 O
ATOM 889 CG GLN B 115 -14.323 18.263 16.280 1.00 85.98 C
ATOM 890 CD GLN B 115 -14.209 19.702 15.815 1.00 85.98 C
ATOM 891 NE2 GLN B 115 -15.105 20.110 14.922 1.00 85.98 N
ATOM 892 OE1 GLN B 115 -13.323 20.443 16.254 1.00 85.98 O
ATOM 893 N MET B 116 -10.952 15.722 18.318 1.00 86.24 N
ATOM 894 CA MET B 116 -9.656 15.064 18.458 1.00 86.24 C
ATOM 895 C MET B 116 -9.817 13.548 18.503 1.00 86.24 C
ATOM 896 CB MET B 116 -8.939 15.552 19.718 1.00 86.24 C
ATOM 897 O MET B 116 -8.968 12.815 17.993 1.00 86.24 O
ATOM 898 CG MET B 116 -8.460 16.992 19.633 1.00 86.24 C
ATOM 899 SD MET B 116 -7.485 17.320 18.113 1.00 86.24 S
ATOM 900 CE MET B 116 -6.051 16.250 18.416 1.00 86.24 C
ATOM 901 N VAL B 117 -10.893 13.098 19.128 1.00 89.17 N
ATOM 902 CA VAL B 117 -11.196 11.671 19.130 1.00 89.17 C
ATOM 903 C VAL B 117 -11.464 11.197 17.703 1.00 89.17 C
ATOM 904 CB VAL B 117 -12.407 11.348 20.035 1.00 89.17 C
ATOM 905 O VAL B 117 -10.970 10.146 17.289 1.00 89.17 O
ATOM 906 CG1 VAL B 117 -12.852 9.900 19.844 1.00 89.17 C
ATOM 907 CG2 VAL B 117 -12.064 11.617 21.499 1.00 89.17 C
ATOM 908 N ALA B 118 -12.221 12.009 16.967 1.00 90.59 N
ATOM 909 CA ALA B 118 -12.518 11.681 15.575 1.00 90.59 C
ATOM 910 C ALA B 118 -11.246 11.662 14.733 1.00 90.59 C
ATOM 911 CB ALA B 118 -13.521 12.676 14.996 1.00 90.59 C
ATOM 912 O ALA B 118 -11.071 10.788 13.880 1.00 90.59 O
ATOM 913 N LEU B 119 -10.351 12.586 14.994 1.00 90.48 N
ATOM 914 CA LEU B 119 -9.093 12.666 14.260 1.00 90.48 C
ATOM 915 C LEU B 119 -8.194 11.480 14.594 1.00 90.48 C
ATOM 916 CB LEU B 119 -8.369 13.976 14.578 1.00 90.48 C
ATOM 917 O LEU B 119 -7.532 10.930 13.711 1.00 90.48 O
ATOM 918 CG LEU B 119 -7.202 14.345 13.661 1.00 90.48 C
ATOM 919 CD1 LEU B 119 -7.690 14.519 12.226 1.00 90.48 C
ATOM 920 CD2 LEU B 119 -6.514 15.614 14.154 1.00 90.48 C
ATOM 921 N ALA B 120 -8.142 11.127 15.900 1.00 92.40 N
ATOM 922 CA ALA B 120 -7.372 9.952 16.303 1.00 92.40 C
ATOM 923 C ALA B 120 -7.883 8.696 15.604 1.00 92.40 C
ATOM 924 CB ALA B 120 -7.427 9.774 17.818 1.00 92.40 C
ATOM 925 O ALA B 120 -7.092 7.865 15.151 1.00 92.40 O
ATOM 926 N THR B 121 -9.187 8.570 15.546 1.00 95.03 N
ATOM 927 CA THR B 121 -9.798 7.439 14.856 1.00 95.03 C
ATOM 928 C THR B 121 -9.432 7.447 13.375 1.00 95.03 C
ATOM 929 CB THR B 121 -11.330 7.451 15.010 1.00 95.03 C
ATOM 930 O THR B 121 -9.135 6.400 12.797 1.00 95.03 O
ATOM 931 CG2 THR B 121 -11.960 6.235 14.339 1.00 95.03 C
ATOM 932 OG1 THR B 121 -11.664 7.442 16.403 1.00 95.03 O
ATOM 933 N THR B 122 -9.412 8.634 12.788 1.00 94.05 N
ATOM 934 CA THR B 122 -9.053 8.782 11.382 1.00 94.05 C
ATOM 935 C THR B 122 -7.591 8.407 11.154 1.00 94.05 C
ATOM 936 CB THR B 122 -9.298 10.221 10.892 1.00 94.05 C
ATOM 937 O THR B 122 -7.252 7.796 10.139 1.00 94.05 O
ATOM 938 CG2 THR B 122 -8.990 10.356 9.404 1.00 94.05 C
ATOM 939 OG1 THR B 122 -10.670 10.569 11.117 1.00 94.05 O
ATOM 940 N PHE B 123 -6.740 8.782 12.055 1.00 96.11 N
ATOM 941 CA PHE B 123 -5.337 8.393 11.978 1.00 96.11 C
ATOM 942 C PHE B 123 -5.198 6.878 11.902 1.00 96.11 C
ATOM 943 CB PHE B 123 -4.562 8.931 13.185 1.00 96.11 C
ATOM 944 O PHE B 123 -4.493 6.356 11.035 1.00 96.11 O
ATOM 945 CG PHE B 123 -3.205 8.306 13.364 1.00 96.11 C
ATOM 946 CD1 PHE B 123 -3.000 7.319 14.320 1.00 96.11 C
ATOM 947 CD2 PHE B 123 -2.134 8.705 12.574 1.00 96.11 C
ATOM 948 CE1 PHE B 123 -1.745 6.738 14.487 1.00 96.11 C
ATOM 949 CE2 PHE B 123 -0.877 8.129 12.736 1.00 96.11 C
ATOM 950 CZ PHE B 123 -0.684 7.146 13.693 1.00 96.11 C
ATOM 951 N PHE B 124 -5.864 6.155 12.773 1.00 97.22 N
ATOM 952 CA PHE B 124 -5.779 4.700 12.769 1.00 97.22 C
ATOM 953 C PHE B 124 -6.378 4.126 11.490 1.00 97.22 C
ATOM 954 CB PHE B 124 -6.492 4.115 13.992 1.00 97.22 C
ATOM 955 O PHE B 124 -5.810 3.213 10.888 1.00 97.22 O
ATOM 956 CG PHE B 124 -5.639 4.074 15.230 1.00 97.22 C
ATOM 957 CD1 PHE B 124 -4.676 3.086 15.396 1.00 97.22 C
ATOM 958 CD2 PHE B 124 -5.800 5.024 16.230 1.00 97.22 C
ATOM 959 CE1 PHE B 124 -3.884 3.046 16.541 1.00 97.22 C
ATOM 960 CE2 PHE B 124 -5.013 4.990 17.378 1.00 97.22 C
ATOM 961 CZ PHE B 124 -4.057 4.000 17.532 1.00 97.22 C
ATOM 962 N ALA B 125 -7.498 4.655 11.047 1.00 95.48 N
ATOM 963 CA ALA B 125 -8.179 4.147 9.858 1.00 95.48 C
ATOM 964 C ALA B 125 -7.301 4.292 8.619 1.00 95.48 C
ATOM 965 CB ALA B 125 -9.506 4.874 9.654 1.00 95.48 C
ATOM 966 O ALA B 125 -7.180 3.358 7.824 1.00 95.48 O
ATOM 967 N ILE B 126 -6.642 5.398 8.532 1.00 94.73 N
ATOM 968 CA ILE B 126 -5.998 5.726 7.264 1.00 94.73 C
ATOM 969 C ILE B 126 -4.503 5.427 7.353 1.00 94.73 C
ATOM 970 CB ILE B 126 -6.227 7.205 6.880 1.00 94.73 C
ATOM 971 O ILE B 126 -3.996 4.553 6.646 1.00 94.73 O
ATOM 972 CG1 ILE B 126 -7.727 7.506 6.783 1.00 94.73 C
ATOM 973 CG2 ILE B 126 -5.515 7.538 5.566 1.00 94.73 C
ATOM 974 CD1 ILE B 126 -8.442 6.736 5.681 1.00 94.73 C
ATOM 975 N SER B 127 -3.734 5.944 8.338 1.00 96.33 N
ATOM 976 CA SER B 127 -2.279 5.841 8.381 1.00 96.33 C
ATOM 977 C SER B 127 -1.837 4.487 8.926 1.00 96.33 C
ATOM 978 CB SER B 127 -1.688 6.962 9.237 1.00 96.33 C
ATOM 979 O SER B 127 -0.727 4.031 8.644 1.00 96.33 O
ATOM 980 OG SER B 127 -1.839 8.217 8.597 1.00 96.33 O
ATOM 981 N VAL B 128 -2.760 3.792 9.679 1.00 97.13 N
ATOM 982 CA VAL B 128 -2.385 2.497 10.237 1.00 97.13 C
ATOM 983 C VAL B 128 -3.009 1.376 9.409 1.00 97.13 C
ATOM 984 CB VAL B 128 -2.817 2.370 11.716 1.00 97.13 C
ATOM 985 O VAL B 128 -2.304 0.653 8.701 1.00 97.13 O
ATOM 986 CG1 VAL B 128 -2.440 0.999 12.273 1.00 97.13 C
ATOM 987 CG2 VAL B 128 -2.186 3.482 12.552 1.00 97.13 C
ATOM 988 N PHE B 129 -4.311 1.337 9.291 1.00 97.29 N
ATOM 989 CA PHE B 129 -4.991 0.172 8.738 1.00 97.29 C
ATOM 990 C PHE B 129 -5.043 0.247 7.217 1.00 97.29 C
ATOM 991 CB PHE B 129 -6.409 0.055 9.307 1.00 97.29 C
ATOM 992 O PHE B 129 -5.031 -0.783 6.539 1.00 97.29 O
ATOM 993 CG PHE B 129 -6.450 -0.335 10.760 1.00 97.29 C
ATOM 994 CD1 PHE B 129 -5.775 -1.463 11.210 1.00 97.29 C
ATOM 995 CD2 PHE B 129 -7.165 0.426 11.675 1.00 97.29 C
ATOM 996 CE1 PHE B 129 -5.811 -1.826 12.555 1.00 97.29 C
ATOM 997 CE2 PHE B 129 -7.206 0.069 13.020 1.00 97.29 C
ATOM 998 CZ PHE B 129 -6.530 -1.058 13.457 1.00 97.29 C
ATOM 999 N ALA B 130 -5.102 1.458 6.625 1.00 94.30 N
ATOM 1000 CA ALA B 130 -5.105 1.552 5.167 1.00 94.30 C
ATOM 1001 C ALA B 130 -3.782 1.068 4.583 1.00 94.30 C
ATOM 1002 CB ALA B 130 -5.385 2.988 4.727 1.00 94.30 C
ATOM 1003 O ALA B 130 -3.766 0.267 3.645 1.00 94.30 O
ATOM 1004 N GLU B 131 -2.606 1.595 5.122 1.00 95.30 N
ATOM 1005 CA GLU B 131 -1.327 1.124 4.598 1.00 95.30 C
ATOM 1006 C GLU B 131 -1.065 -0.325 5.000 1.00 95.30 C
ATOM 1007 CB GLU B 131 -0.184 2.019 5.086 1.00 95.30 C
ATOM 1008 O GLU B 131 -0.357 -1.051 4.299 1.00 95.30 O
ATOM 1009 CG GLU B 131 1.126 1.802 4.343 1.00 95.30 C
ATOM 1010 CD GLU B 131 2.148 2.899 4.596 1.00 95.30 C
ATOM 1011 OE1 GLU B 131 3.277 2.813 4.062 1.00 95.30 O
ATOM 1012 OE2 GLU B 131 1.817 3.853 5.336 1.00 95.30 O
ATOM 1013 N GLN B 132 -1.672 -0.762 6.171 1.00 96.47 N
ATOM 1014 CA GLN B 132 -1.620 -2.174 6.532 1.00 96.47 C
ATOM 1015 C GLN B 132 -2.202 -3.047 5.423 1.00 96.47 C
ATOM 1016 CB GLN B 132 -2.368 -2.422 7.842 1.00 96.47 C
ATOM 1017 O GLN B 132 -1.676 -4.123 5.132 1.00 96.47 O
ATOM 1018 CG GLN B 132 -2.397 -3.884 8.267 1.00 96.47 C
ATOM 1019 CD GLN B 132 -3.306 -4.132 9.457 1.00 96.47 C
ATOM 1020 NE2 GLN B 132 -2.720 -4.549 10.574 1.00 96.47 N
ATOM 1021 OE1 GLN B 132 -4.525 -3.949 9.372 1.00 96.47 O
ATOM 1022 N ASP B 133 -3.284 -2.529 4.868 1.00 93.58 N
ATOM 1023 CA ASP B 133 -3.919 -3.248 3.768 1.00 93.58 C
ATOM 1024 C ASP B 133 -2.955 -3.421 2.596 1.00 93.58 C
ATOM 1025 CB ASP B 133 -5.181 -2.517 3.307 1.00 93.58 C
ATOM 1026 O ASP B 133 -2.932 -4.474 1.956 1.00 93.58 O
ATOM 1027 CG ASP B 133 -6.018 -3.333 2.337 1.00 93.58 C
ATOM 1028 OD1 ASP B 133 -6.427 -4.462 2.685 1.00 93.58 O
ATOM 1029 OD2 ASP B 133 -6.269 -2.843 1.215 1.00 93.58 O
ATOM 1030 N ALA B 134 -2.126 -2.426 2.372 1.00 91.32 N
ATOM 1031 CA ALA B 134 -1.116 -2.521 1.321 1.00 91.32 C
ATOM 1032 C ALA B 134 -0.106 -3.623 1.630 1.00 91.32 C
ATOM 1033 CB ALA B 134 -0.402 -1.183 1.147 1.00 91.32 C
ATOM 1034 O ALA B 134 0.222 -4.434 0.760 1.00 91.32 O
ATOM 1035 N SER B 135 0.385 -3.681 2.879 1.00 92.28 N
ATOM 1036 CA SER B 135 1.360 -4.701 3.254 1.00 92.28 C
ATOM 1037 C SER B 135 0.786 -6.103 3.083 1.00 92.28 C
ATOM 1038 CB SER B 135 1.816 -4.501 4.700 1.00 92.28 C
ATOM 1039 O SER B 135 1.478 -7.009 2.612 1.00 92.28 O
ATOM 1040 OG SER B 135 0.775 -4.827 5.605 1.00 92.28 O
ATOM 1041 N TRP B 136 -0.517 -6.226 3.395 1.00 91.10 N
ATOM 1042 CA TRP B 136 -1.188 -7.517 3.290 1.00 91.10 C
ATOM 1043 C TRP B 136 -1.307 -7.953 1.834 1.00 91.10 C
ATOM 1044 CB TRP B 136 -2.577 -7.455 3.933 1.00 91.10 C
ATOM 1045 O TRP B 136 -0.861 -9.043 1.467 1.00 91.10 O
ATOM 1046 CG TRP B 136 -3.364 -8.724 3.806 1.00 91.10 C
ATOM 1047 CD1 TRP B 136 -4.133 -9.115 2.746 1.00 91.10 C
ATOM 1048 CD2 TRP B 136 -3.463 -9.769 4.780 1.00 91.10 C
ATOM 1049 CE2 TRP B 136 -4.308 -10.764 4.241 1.00 91.10 C
ATOM 1050 CE3 TRP B 136 -2.916 -9.960 6.056 1.00 91.10 C
ATOM 1051 NE1 TRP B 136 -4.703 -10.341 3.001 1.00 91.10 N
ATOM 1052 CH2 TRP B 136 -4.073 -12.096 6.183 1.00 91.10 C
ATOM 1053 CZ2 TRP B 136 -4.621 -11.934 4.937 1.00 91.10 C
ATOM 1054 CZ3 TRP B 136 -3.229 -11.126 6.746 1.00 91.10 C
ATOM 1055 N HIS B 137 -1.757 -7.114 0.991 1.00 86.20 N
ATOM 1056 CA HIS B 137 -2.101 -7.492 -0.375 1.00 86.20 C
ATOM 1057 C HIS B 137 -0.854 -7.614 -1.244 1.00 86.20 C
ATOM 1058 CB HIS B 137 -3.068 -6.476 -0.985 1.00 86.20 C
ATOM 1059 O HIS B 137 -0.868 -8.307 -2.264 1.00 86.20 O
ATOM 1060 CG HIS B 137 -4.461 -6.578 -0.450 1.00 86.20 C
ATOM 1061 CD2 HIS B 137 -5.235 -5.673 0.194 1.00 86.20 C
ATOM 1062 ND1 HIS B 137 -5.215 -7.727 -0.552 1.00 86.20 N
ATOM 1063 CE1 HIS B 137 -6.396 -7.523 0.007 1.00 86.20 C
ATOM 1064 NE2 HIS B 137 -6.434 -6.284 0.467 1.00 86.20 N
ATOM 1065 N GLN B 138 0.217 -7.004 -0.769 1.00 85.54 N
ATOM 1066 CA GLN B 138 1.469 -7.149 -1.505 1.00 85.54 C
ATOM 1067 C GLN B 138 2.182 -8.445 -1.128 1.00 85.54 C
ATOM 1068 CB GLN B 138 2.385 -5.952 -1.248 1.00 85.54 C
ATOM 1069 O GLN B 138 2.988 -8.964 -1.902 1.00 85.54 O
ATOM 1070 CG GLN B 138 1.846 -4.636 -1.794 1.00 85.54 C
ATOM 1071 CD GLN B 138 2.037 -4.500 -3.292 1.00 85.54 C
ATOM 1072 NE2 GLN B 138 0.942 -4.278 -4.012 1.00 85.54 N
ATOM 1073 OE1 GLN B 138 3.159 -4.594 -3.800 1.00 85.54 O
ATOM 1074 N ALA B 139 1.810 -9.019 0.025 1.00 84.96 N
ATOM 1075 CA ALA B 139 2.500 -10.204 0.527 1.00 84.96 C
ATOM 1076 C ALA B 139 1.643 -11.454 0.351 1.00 84.96 C
ATOM 1077 CB ALA B 139 2.872 -10.020 1.996 1.00 84.96 C
ATOM 1078 O ALA B 139 2.166 -12.569 0.287 1.00 84.96 O
ATOM 1079 N LEU B 140 0.329 -11.156 0.250 1.00 85.81 N
ATOM 1080 CA LEU B 140 -0.558 -12.314 0.277 1.00 85.81 C
ATOM 1081 C LEU B 140 -1.579 -12.243 -0.854 1.00 85.81 C
ATOM 1082 CB LEU B 140 -1.278 -12.406 1.625 1.00 85.81 C
ATOM 1083 O LEU B 140 -1.816 -11.171 -1.415 1.00 85.81 O
ATOM 1084 CG LEU B 140 -0.388 -12.425 2.869 1.00 85.81 C
ATOM 1085 CD1 LEU B 140 -1.225 -12.197 4.123 1.00 85.81 C
ATOM 1086 CD2 LEU B 140 0.375 -13.743 2.961 1.00 85.81 C
ATOM 1087 N ILE B 141 -2.103 -13.377 -1.171 1.00 81.02 N
ATOM 1088 CA ILE B 141 -3.179 -13.453 -2.153 1.00 81.02 C
ATOM 1089 C ILE B 141 -4.528 -13.504 -1.437 1.00 81.02 C
ATOM 1090 CB ILE B 141 -3.016 -14.681 -3.076 1.00 81.02 C
ATOM 1091 O ILE B 141 -4.697 -14.252 -0.472 1.00 81.02 O
ATOM 1092 CG1 ILE B 141 -1.715 -14.575 -3.880 1.00 81.02 C
ATOM 1093 CG2 ILE B 141 -4.224 -14.821 -4.007 1.00 81.02 C
ATOM 1094 CD1 ILE B 141 -1.405 -15.805 -4.722 1.00 81.02 C
ATOM 1095 N ARG B 142 -5.394 -12.719 -1.916 1.00 74.55 N
ATOM 1096 CA ARG B 142 -6.695 -12.743 -1.255 1.00 74.55 C
ATOM 1097 C ARG B 142 -7.709 -13.536 -2.074 1.00 74.55 C
ATOM 1098 CB ARG B 142 -7.207 -11.320 -1.022 1.00 74.55 C
ATOM 1099 O ARG B 142 -7.681 -13.505 -3.306 1.00 74.55 O
ATOM 1100 CG ARG B 142 -7.622 -10.599 -2.295 1.00 74.55 C
ATOM 1101 CD ARG B 142 -8.218 -9.230 -1.998 1.00 74.55 C
ATOM 1102 NE ARG B 142 -8.577 -8.521 -3.223 1.00 74.55 N
ATOM 1103 NH1 ARG B 142 -9.423 -6.661 -2.145 1.00 74.55 N
ATOM 1104 NH2 ARG B 142 -9.426 -6.764 -4.435 1.00 74.55 N
ATOM 1105 CZ ARG B 142 -9.141 -7.317 -3.265 1.00 74.55 C
ATOM 1106 N ASP B 143 -8.611 -14.228 -1.266 1.00 72.59 N
ATOM 1107 CA ASP B 143 -9.620 -15.023 -1.959 1.00 72.59 C
ATOM 1108 C ASP B 143 -11.029 -14.555 -1.601 1.00 72.59 C
ATOM 1109 CB ASP B 143 -9.457 -16.507 -1.625 1.00 72.59 C
ATOM 1110 O ASP B 143 -12.013 -15.214 -1.944 1.00 72.59 O
ATOM 1111 CG ASP B 143 -9.641 -16.805 -0.147 1.00 72.59 C
ATOM 1112 OD1 ASP B 143 -9.767 -15.855 0.656 1.00 72.59 O
ATOM 1113 OD2 ASP B 143 -9.658 -18.001 0.218 1.00 72.59 O
ATOM 1114 N THR B 144 -11.089 -13.475 -0.870 1.00 78.80 N
ATOM 1115 CA THR B 144 -12.377 -12.897 -0.504 1.00 78.80 C
ATOM 1116 C THR B 144 -12.247 -11.396 -0.263 1.00 78.80 C
ATOM 1117 CB THR B 144 -12.956 -13.573 0.752 1.00 78.80 C
ATOM 1118 O THR B 144 -11.159 -10.902 0.041 1.00 78.80 O
ATOM 1119 CG2 THR B 144 -12.036 -13.380 1.954 1.00 78.80 C
ATOM 1120 OG1 THR B 144 -14.236 -13.002 1.048 1.00 78.80 O
ATOM 1121 N ILE B 145 -13.466 -10.764 -0.336 1.00 82.84 N
ATOM 1122 CA ILE B 145 -13.448 -9.336 -0.036 1.00 82.84 C
ATOM 1123 C ILE B 145 -13.305 -9.128 1.470 1.00 82.84 C
ATOM 1124 CB ILE B 145 -14.722 -8.633 -0.556 1.00 82.84 C
ATOM 1125 O ILE B 145 -12.918 -8.046 1.919 1.00 82.84 O
ATOM 1126 CG1 ILE B 145 -15.968 -9.220 0.116 1.00 82.84 C
ATOM 1127 CG2 ILE B 145 -14.816 -8.745 -2.080 1.00 82.84 C
ATOM 1128 CD1 ILE B 145 -17.231 -8.397 -0.095 1.00 82.84 C
ATOM 1129 N PHE B 146 -13.699 -10.190 2.308 1.00 89.64 N
ATOM 1130 CA PHE B 146 -13.626 -10.127 3.763 1.00 89.64 C
ATOM 1131 C PHE B 146 -12.264 -10.601 4.257 1.00 89.64 C
ATOM 1132 CB PHE B 146 -14.737 -10.971 4.395 1.00 89.64 C
ATOM 1133 O PHE B 146 -12.181 -11.505 5.091 1.00 89.64 O
ATOM 1134 CG PHE B 146 -16.123 -10.451 4.125 1.00 89.64 C
ATOM 1135 CD1 PHE B 146 -16.637 -9.388 4.857 1.00 89.64 C
ATOM 1136 CD2 PHE B 146 -16.912 -11.025 3.137 1.00 89.64 C
ATOM 1137 CE1 PHE B 146 -17.919 -8.904 4.609 1.00 89.64 C
ATOM 1138 CE2 PHE B 146 -18.195 -10.548 2.883 1.00 89.64 C
ATOM 1139 CZ PHE B 146 -18.697 -9.488 3.621 1.00 89.64 C
ATOM 1140 N THR B 147 -11.249 -9.846 3.892 1.00 91.19 N
ATOM 1141 CA THR B 147 -9.918 -10.165 4.398 1.00 91.19 C
ATOM 1142 C THR B 147 -9.735 -9.629 5.815 1.00 91.19 C
ATOM 1143 CB THR B 147 -8.821 -9.590 3.483 1.00 91.19 C
ATOM 1144 O THR B 147 -10.449 -8.718 6.237 1.00 91.19 O
ATOM 1145 CG2 THR B 147 -8.972 -10.102 2.054 1.00 91.19 C
ATOM 1146 OG1 THR B 147 -8.911 -8.160 3.478 1.00 91.19 O
ATOM 1147 N PRO B 148 -8.765 -10.228 6.520 1.00 93.52 N
ATOM 1148 CA PRO B 148 -8.499 -9.723 7.869 1.00 93.52 C
ATOM 1149 C PRO B 148 -8.298 -8.209 7.903 1.00 93.52 C
ATOM 1150 CB PRO B 148 -7.215 -10.453 8.272 1.00 93.52 C
ATOM 1151 O PRO B 148 -8.744 -7.544 8.841 1.00 93.52 O
ATOM 1152 CG PRO B 148 -7.299 -11.779 7.588 1.00 93.52 C
ATOM 1153 CD PRO B 148 -7.884 -11.574 6.220 1.00 93.52 C
ATOM 1154 N THR B 149 -7.699 -7.612 6.894 1.00 94.98 N
ATOM 1155 CA THR B 149 -7.457 -6.173 6.886 1.00 94.98 C
ATOM 1156 C THR B 149 -8.726 -5.414 6.506 1.00 94.98 C
ATOM 1157 CB THR B 149 -6.323 -5.802 5.912 1.00 94.98 C
ATOM 1158 O THR B 149 -9.012 -4.354 7.067 1.00 94.98 O
ATOM 1159 CG2 THR B 149 -4.998 -6.417 6.351 1.00 94.98 C
ATOM 1160 OG1 THR B 149 -6.650 -6.283 4.602 1.00 94.98 O
ATOM 1161 N HIS B 150 -9.554 -5.952 5.605 1.00 94.05 N
ATOM 1162 CA HIS B 150 -10.776 -5.283 5.174 1.00 94.05 C
ATOM 1163 C HIS B 150 -11.815 -5.262 6.291 1.00 94.05 C
ATOM 1164 CB HIS B 150 -11.353 -5.967 3.933 1.00 94.05 C
ATOM 1165 O HIS B 150 -12.509 -4.261 6.480 1.00 94.05 O
ATOM 1166 CG HIS B 150 -10.631 -5.623 2.669 1.00 94.05 C
ATOM 1167 CD2 HIS B 150 -9.671 -4.704 2.416 1.00 94.05 C
ATOM 1168 ND1 HIS B 150 -10.878 -6.263 1.474 1.00 94.05 N
ATOM 1169 CE1 HIS B 150 -10.097 -5.751 0.538 1.00 94.05 C
ATOM 1170 NE2 HIS B 150 -9.355 -4.803 1.083 1.00 94.05 N
ATOM 1171 N ILE B 151 -11.906 -6.413 6.982 1.00 95.87 N
ATOM 1172 CA ILE B 151 -12.888 -6.529 8.055 1.00 95.87 C
ATOM 1173 C ILE B 151 -12.665 -5.420 9.081 1.00 95.87 C
ATOM 1174 CB ILE B 151 -12.819 -7.913 8.737 1.00 95.87 C
ATOM 1175 O ILE B 151 -13.622 -4.804 9.556 1.00 95.87 O
ATOM 1176 CG1 ILE B 151 -13.347 -9.001 7.794 1.00 95.87 C
ATOM 1177 CG2 ILE B 151 -13.598 -7.905 10.055 1.00 95.87 C
ATOM 1178 CD1 ILE B 151 -13.072 -10.420 8.271 1.00 95.87 C
ATOM 1179 N THR B 152 -11.454 -5.075 9.356 1.00 96.17 N
ATOM 1180 CA THR B 152 -11.104 -4.046 10.329 1.00 96.17 C
ATOM 1181 C THR B 152 -11.205 -2.656 9.708 1.00 96.17 C
ATOM 1182 CB THR B 152 -9.684 -4.262 10.884 1.00 96.17 C
ATOM 1183 O THR B 152 -11.762 -1.738 10.314 1.00 96.17 O
ATOM 1184 CG2 THR B 152 -9.338 -3.211 11.933 1.00 96.17 C
ATOM 1185 OG1 THR B 152 -9.602 -5.562 11.480 1.00 96.17 O
ATOM 1186 N LEU B 153 -10.737 -2.482 8.513 1.00 95.36 N
ATOM 1187 CA LEU B 153 -10.644 -1.181 7.859 1.00 95.36 C
ATOM 1188 C LEU B 153 -11.987 -0.774 7.264 1.00 95.36 C
ATOM 1189 CB LEU B 153 -9.574 -1.207 6.764 1.00 95.36 C
ATOM 1190 O LEU B 153 -12.613 0.181 7.730 1.00 95.36 O
ATOM 1191 CG LEU B 153 -9.465 0.046 5.893 1.00 95.36 C
ATOM 1192 CD1 LEU B 153 -9.128 1.261 6.751 1.00 95.36 C
ATOM 1193 CD2 LEU B 153 -8.419 -0.151 4.801 1.00 95.36 C
ATOM 1194 N PHE B 154 -12.579 -1.618 6.342 1.00 92.25 N
ATOM 1195 CA PHE B 154 -13.735 -1.235 5.541 1.00 92.25 C
ATOM 1196 C PHE B 154 -15.027 -1.436 6.324 1.00 92.25 C
ATOM 1197 CB PHE B 154 -13.780 -2.040 4.238 1.00 92.25 C
ATOM 1198 O PHE B 154 -15.993 -0.694 6.140 1.00 92.25 O
ATOM 1199 CG PHE B 154 -12.661 -1.715 3.286 1.00 92.25 C
ATOM 1200 CD1 PHE B 154 -11.964 -0.517 3.392 1.00 92.25 C
ATOM 1201 CD2 PHE B 154 -12.306 -2.608 2.283 1.00 92.25 C
ATOM 1202 CE1 PHE B 154 -10.928 -0.214 2.511 1.00 92.25 C
ATOM 1203 CE2 PHE B 154 -11.272 -2.311 1.399 1.00 92.25 C
ATOM 1204 CZ PHE B 154 -10.585 -1.114 1.514 1.00 92.25 C
ATOM 1205 N PHE B 155 -15.073 -2.350 7.241 1.00 92.86 N
ATOM 1206 CA PHE B 155 -16.346 -2.716 7.850 1.00 92.86 C
ATOM 1207 C PHE B 155 -16.438 -2.184 9.275 1.00 92.86 C
ATOM 1208 CB PHE B 155 -16.529 -4.237 7.844 1.00 92.86 C
ATOM 1209 O PHE B 155 -17.468 -2.336 9.935 1.00 92.86 O
ATOM 1210 CG PHE B 155 -16.662 -4.827 6.467 1.00 92.86 C
ATOM 1211 CD1 PHE B 155 -17.895 -4.863 5.827 1.00 92.86 C
ATOM 1212 CD2 PHE B 155 -15.553 -5.346 5.811 1.00 92.86 C
ATOM 1213 CE1 PHE B 155 -18.021 -5.409 4.551 1.00 92.86 C
ATOM 1214 CE2 PHE B 155 -15.672 -5.894 4.536 1.00 92.86 C
ATOM 1215 CZ PHE B 155 -16.906 -5.925 3.909 1.00 92.86 C
ATOM 1216 N PHE B 156 -15.362 -1.510 9.716 1.00 95.78 N
ATOM 1217 CA PHE B 156 -15.454 -1.028 11.089 1.00 95.78 C
ATOM 1218 C PHE B 156 -14.842 0.362 11.216 1.00 95.78 C
ATOM 1219 CB PHE B 156 -14.758 -1.998 12.048 1.00 95.78 C
ATOM 1220 O PHE B 156 -15.562 1.350 11.377 1.00 95.78 O
ATOM 1221 CG PHE B 156 -14.841 -1.587 13.493 1.00 95.78 C
ATOM 1222 CD1 PHE B 156 -13.688 -1.313 14.219 1.00 95.78 C
ATOM 1223 CD2 PHE B 156 -16.072 -1.474 14.126 1.00 95.78 C
ATOM 1224 CE1 PHE B 156 -13.762 -0.932 15.557 1.00 95.78 C
ATOM 1225 CE2 PHE B 156 -16.153 -1.093 15.462 1.00 95.78 C
ATOM 1226 CZ PHE B 156 -14.997 -0.824 16.177 1.00 95.78 C
ATOM 1227 N THR B 157 -13.538 0.520 11.045 1.00 95.82 N
ATOM 1228 CA THR B 157 -12.822 1.735 11.419 1.00 95.82 C
ATOM 1229 C THR B 157 -13.248 2.907 10.539 1.00 95.82 C
ATOM 1230 CB THR B 157 -11.298 1.539 11.317 1.00 95.82 C
ATOM 1231 O THR B 157 -13.474 4.012 11.036 1.00 95.82 O
ATOM 1232 CG2 THR B 157 -10.770 0.710 12.483 1.00 95.82 C
ATOM 1233 OG1 THR B 157 -10.990 0.868 10.089 1.00 95.82 O
ATOM 1234 N LEU B 158 -13.404 2.725 9.227 1.00 93.81 N
ATOM 1235 CA LEU B 158 -13.809 3.812 8.343 1.00 93.81 C
ATOM 1236 C LEU B 158 -15.242 4.246 8.635 1.00 93.81 C
ATOM 1237 CB LEU B 158 -13.681 3.388 6.878 1.00 93.81 C
ATOM 1238 O LEU B 158 -15.522 5.441 8.751 1.00 93.81 O
ATOM 1239 CG LEU B 158 -12.275 3.438 6.277 1.00 93.81 C
ATOM 1240 CD1 LEU B 158 -12.294 2.931 4.839 1.00 93.81 C
ATOM 1241 CD2 LEU B 158 -11.716 4.855 6.343 1.00 93.81 C
ATOM 1242 N PRO B 159 -16.200 3.286 8.823 1.00 94.64 N
ATOM 1243 CA PRO B 159 -17.552 3.694 9.211 1.00 94.64 C
ATOM 1244 C PRO B 159 -17.589 4.405 10.562 1.00 94.64 C
ATOM 1245 CB PRO B 159 -18.317 2.369 9.271 1.00 94.64 C
ATOM 1246 O PRO B 159 -18.423 5.288 10.776 1.00 94.64 O
ATOM 1247 CG PRO B 159 -17.594 1.468 8.322 1.00 94.64 C
ATOM 1248 CD PRO B 159 -16.128 1.787 8.384 1.00 94.64 C
ATOM 1249 N LEU B 160 -16.718 3.986 11.468 1.00 96.14 N
ATOM 1250 CA LEU B 160 -16.649 4.650 12.765 1.00 96.14 C
ATOM 1251 C LEU B 160 -16.266 6.118 12.605 1.00 96.14 C
ATOM 1252 CB LEU B 160 -15.640 3.944 13.675 1.00 96.14 C
ATOM 1253 O LEU B 160 -16.765 6.977 13.335 1.00 96.14 O
ATOM 1254 CG LEU B 160 -15.470 4.527 15.079 1.00 96.14 C
ATOM 1255 CD1 LEU B 160 -16.808 4.546 15.810 1.00 96.14 C
ATOM 1256 CD2 LEU B 160 -14.436 3.730 15.867 1.00 96.14 C
ATOM 1257 N VAL B 161 -15.385 6.443 11.669 1.00 93.98 N
ATOM 1258 CA VAL B 161 -15.021 7.824 11.369 1.00 93.98 C
ATOM 1259 C VAL B 161 -16.266 8.610 10.965 1.00 93.98 C
ATOM 1260 CB VAL B 161 -13.957 7.900 10.252 1.00 93.98 C
ATOM 1261 O VAL B 161 -16.479 9.732 11.431 1.00 93.98 O
ATOM 1262 CG1 VAL B 161 -13.797 9.336 9.755 1.00 93.98 C
ATOM 1263 CG2 VAL B 161 -12.621 7.352 10.750 1.00 93.98 C
ATOM 1264 N LEU B 162 -17.117 8.027 10.170 1.00 92.76 N
ATOM 1265 CA LEU B 162 -18.359 8.662 9.745 1.00 92.76 C
ATOM 1266 C LEU B 162 -19.265 8.937 10.940 1.00 92.76 C
ATOM 1267 CB LEU B 162 -19.090 7.783 8.727 1.00 92.76 C
ATOM 1268 O LEU B 162 -19.796 10.042 11.081 1.00 92.76 O
ATOM 1269 CG LEU B 162 -20.466 8.273 8.272 1.00 92.76 C
ATOM 1270 CD1 LEU B 162 -20.338 9.604 7.539 1.00 92.76 C
ATOM 1271 CD2 LEU B 162 -21.139 7.231 7.386 1.00 92.76 C
ATOM 1272 N VAL B 163 -19.386 7.956 11.848 1.00 94.75 N
ATOM 1273 CA VAL B 163 -20.233 8.078 13.029 1.00 94.75 C
ATOM 1274 C VAL B 163 -19.759 9.249 13.887 1.00 94.75 C
ATOM 1275 CB VAL B 163 -20.238 6.775 13.861 1.00 94.75 C
ATOM 1276 O VAL B 163 -20.567 10.070 14.328 1.00 94.75 O
ATOM 1277 CG1 VAL B 163 -20.854 7.017 15.238 1.00 94.75 C
ATOM 1278 CG2 VAL B 163 -20.993 5.673 13.120 1.00 94.75 C
ATOM 1279 N LEU B 164 -18.505 9.379 14.047 1.00 93.73 N
ATOM 1280 CA LEU B 164 -17.939 10.387 14.937 1.00 93.73 C
ATOM 1281 C LEU B 164 -18.021 11.774 14.309 1.00 93.73 C
ATOM 1282 CB LEU B 164 -16.483 10.051 15.270 1.00 93.73 C
ATOM 1283 O LEU B 164 -18.281 12.760 15.003 1.00 93.73 O
ATOM 1284 CG LEU B 164 -16.252 8.789 16.103 1.00 93.73 C
ATOM 1285 CD1 LEU B 164 -14.759 8.509 16.238 1.00 93.73 C
ATOM 1286 CD2 LEU B 164 -16.901 8.929 17.476 1.00 93.73 C
ATOM 1287 N PHE B 165 -17.844 11.919 13.022 1.00 91.56 N
ATOM 1288 CA PHE B 165 -17.931 13.215 12.360 1.00 91.56 C
ATOM 1289 C PHE B 165 -19.369 13.718 12.340 1.00 91.56 C
ATOM 1290 CB PHE B 165 -17.386 13.127 10.931 1.00 91.56 C
ATOM 1291 O PHE B 165 -19.621 14.904 12.559 1.00 91.56 O
ATOM 1292 CG PHE B 165 -15.917 13.435 10.822 1.00 91.56 C
ATOM 1293 CD1 PHE B 165 -15.474 14.747 10.707 1.00 91.56 C
ATOM 1294 CD2 PHE B 165 -14.978 12.412 10.834 1.00 91.56 C
ATOM 1295 CE1 PHE B 165 -14.115 15.035 10.606 1.00 91.56 C
ATOM 1296 CE2 PHE B 165 -13.618 12.692 10.733 1.00 91.56 C
ATOM 1297 CZ PHE B 165 -13.189 14.004 10.618 1.00 91.56 C
ATOM 1298 N VAL B 166 -20.306 12.778 12.107 1.00 93.15 N
ATOM 1299 CA VAL B 166 -21.712 13.158 12.191 1.00 93.15 C
ATOM 1300 C VAL B 166 -22.050 13.578 13.620 1.00 93.15 C
ATOM 1301 CB VAL B 166 -22.639 12.007 11.740 1.00 93.15 C
ATOM 1302 O VAL B 166 -22.763 14.561 13.832 1.00 93.15 O
ATOM 1303 CG1 VAL B 166 -24.099 12.338 12.048 1.00 93.15 C
ATOM 1304 CG2 VAL B 166 -22.454 11.725 10.251 1.00 93.15 C
ATOM 1305 N GLY B 167 -21.515 12.814 14.537 1.00 93.39 N
ATOM 1306 CA GLY B 167 -21.690 13.183 15.932 1.00 93.39 C
ATOM 1307 C GLY B 167 -21.175 14.574 16.250 1.00 93.39 C
ATOM 1308 O GLY B 167 -21.810 15.322 16.997 1.00 93.39 O
ATOM 1309 N SER B 168 -20.013 14.938 15.714 1.00 90.65 N
ATOM 1310 CA SER B 168 -19.435 16.263 15.919 1.00 90.65 C
ATOM 1311 C SER B 168 -20.361 17.357 15.399 1.00 90.65 C
ATOM 1312 CB SER B 168 -18.073 16.366 15.231 1.00 90.65 C
ATOM 1313 O SER B 168 -20.548 18.383 16.055 1.00 90.65 O
ATOM 1314 OG SER B 168 -17.546 17.676 15.353 1.00 90.65 O
ATOM 1315 N PHE B 169 -21.017 17.131 14.297 1.00 89.81 N
ATOM 1316 CA PHE B 169 -21.947 18.091 13.715 1.00 89.81 C
ATOM 1317 C PHE B 169 -23.198 18.221 14.574 1.00 89.81 C
ATOM 1318 CB PHE B 169 -22.329 17.675 12.290 1.00 89.81 C
ATOM 1319 O PHE B 169 -23.691 19.329 14.799 1.00 89.81 O
ATOM 1320 CG PHE B 169 -23.410 18.526 11.680 1.00 89.81 C
ATOM 1321 CD1 PHE B 169 -24.695 18.025 11.509 1.00 89.81 C
ATOM 1322 CD2 PHE B 169 -23.141 19.827 11.276 1.00 89.81 C
ATOM 1323 CE1 PHE B 169 -25.697 18.810 10.944 1.00 89.81 C
ATOM 1324 CE2 PHE B 169 -24.137 20.618 10.710 1.00 89.81 C
ATOM 1325 CZ PHE B 169 -25.414 20.107 10.544 1.00 89.81 C
ATOM 1326 N LEU B 170 -23.699 17.090 15.038 1.00 92.96 N
ATOM 1327 CA LEU B 170 -24.886 17.118 15.886 1.00 92.96 C
ATOM 1328 C LEU B 170 -24.620 17.899 17.168 1.00 92.96 C
ATOM 1329 CB LEU B 170 -25.336 15.695 16.225 1.00 92.96 C
ATOM 1330 O LEU B 170 -25.471 18.670 17.619 1.00 92.96 O
ATOM 1331 CG LEU B 170 -25.889 14.864 15.066 1.00 92.96 C
ATOM 1332 CD1 LEU B 170 -26.220 13.452 15.536 1.00 92.96 C
ATOM 1333 CD2 LEU B 170 -27.120 15.535 14.467 1.00 92.96 C
ATOM 1334 N TYR B 171 -23.435 17.701 17.668 1.00 92.04 N
ATOM 1335 CA TYR B 171 -23.078 18.430 18.880 1.00 92.04 C
ATOM 1336 C TYR B 171 -23.002 19.928 18.613 1.00 92.04 C
ATOM 1337 CB TYR B 171 -21.741 17.930 19.435 1.00 92.04 C
ATOM 1338 O TYR B 171 -23.505 20.732 19.402 1.00 92.04 O
ATOM 1339 CG TYR B 171 -21.452 18.400 20.840 1.00 92.04 C
ATOM 1340 CD1 TYR B 171 -20.788 19.603 21.070 1.00 92.04 C
ATOM 1341 CD2 TYR B 171 -21.842 17.644 21.939 1.00 92.04 C
ATOM 1342 CE1 TYR B 171 -20.518 20.040 22.363 1.00 92.04 C
ATOM 1343 CE2 TYR B 171 -21.578 18.070 23.237 1.00 92.04 C
ATOM 1344 OH TYR B 171 -20.652 19.695 24.720 1.00 92.04 O
ATOM 1345 CZ TYR B 171 -20.917 19.268 23.438 1.00 92.04 C
ATOM 1346 N LEU B 172 -22.417 20.311 17.508 1.00 91.27 N
ATOM 1347 CA LEU B 172 -22.316 21.710 17.108 1.00 91.27 C
ATOM 1348 C LEU B 172 -23.700 22.331 16.948 1.00 91.27 C
ATOM 1349 CB LEU B 172 -21.531 21.839 15.800 1.00 91.27 C
ATOM 1350 O LEU B 172 -23.966 23.410 17.482 1.00 91.27 O
ATOM 1351 CG LEU B 172 -21.398 23.250 15.226 1.00 91.27 C
ATOM 1352 CD1 LEU B 172 -20.565 24.125 16.157 1.00 91.27 C
ATOM 1353 CD2 LEU B 172 -20.781 23.205 13.832 1.00 91.27 C
ATOM 1354 N LYS B 173 -24.606 21.646 16.366 1.00 89.77 N
ATOM 1355 CA LYS B 173 -25.942 22.144 16.054 1.00 89.77 C
ATOM 1356 C LYS B 173 -26.790 22.270 17.316 1.00 89.77 C
ATOM 1357 CB LYS B 173 -26.636 21.226 15.046 1.00 89.77 C
ATOM 1358 O LYS B 173 -27.613 23.181 17.429 1.00 89.77 O
ATOM 1359 CG LYS B 173 -27.960 21.766 14.527 1.00 89.77 C
ATOM 1360 CD LYS B 173 -28.598 20.813 13.524 1.00 89.77 C
ATOM 1361 CE LYS B 173 -29.977 21.293 13.094 1.00 89.77 C
ATOM 1362 NZ LYS B 173 -30.604 20.364 12.107 1.00 89.77 N
ATOM 1363 N THR B 174 -26.542 21.410 18.296 1.00 90.97 N
ATOM 1364 CA THR B 174 -27.426 21.350 19.455 1.00 90.97 C
ATOM 1365 C THR B 174 -26.841 22.139 20.623 1.00 90.97 C
ATOM 1366 CB THR B 174 -27.680 19.895 19.890 1.00 90.97 C
ATOM 1367 O THR B 174 -27.562 22.508 21.552 1.00 90.97 O
ATOM 1368 CG2 THR B 174 -28.424 19.119 18.808 1.00 90.97 C
ATOM 1369 OG1 THR B 174 -26.424 19.253 20.144 1.00 90.97 O
ATOM 1370 N ARG B 175 -25.576 22.468 20.569 1.00 90.59 N
ATOM 1371 CA ARG B 175 -24.957 23.144 21.705 1.00 90.59 C
ATOM 1372 C ARG B 175 -24.405 24.506 21.296 1.00 90.59 C
ATOM 1373 CB ARG B 175 -23.842 22.284 22.301 1.00 90.59 C
ATOM 1374 O ARG B 175 -24.310 25.416 22.122 1.00 90.59 O
ATOM 1375 CG ARG B 175 -24.342 21.145 23.176 1.00 90.59 C
ATOM 1376 CD ARG B 175 -24.936 20.015 22.346 1.00 90.59 C
ATOM 1377 NE ARG B 175 -25.372 18.902 23.185 1.00 90.59 N
ATOM 1378 NH1 ARG B 175 -26.664 17.906 21.549 1.00 90.59 N
ATOM 1379 NH2 ARG B 175 -26.516 16.962 23.633 1.00 90.59 N
ATOM 1380 CZ ARG B 175 -26.183 17.926 22.787 1.00 90.59 C
ATOM 1381 N LEU B 176 -23.973 24.612 19.999 1.00 90.91 N
ATOM 1382 CA LEU B 176 -23.355 25.856 19.552 1.00 90.91 C
ATOM 1383 C LEU B 176 -23.961 26.320 18.231 1.00 90.91 C
ATOM 1384 CB LEU B 176 -21.843 25.678 19.398 1.00 90.91 C
ATOM 1385 O LEU B 176 -23.235 26.617 17.280 1.00 90.91 O
ATOM 1386 CG LEU B 176 -21.065 25.355 20.674 1.00 90.91 C
ATOM 1387 CD1 LEU B 176 -19.674 24.833 20.330 1.00 90.91 C
ATOM 1388 CD2 LEU B 176 -20.973 26.585 21.571 1.00 90.91 C
ATOM 1389 N PRO B 177 -25.288 26.421 18.193 1.00 89.85 N
ATOM 1390 CA PRO B 177 -25.900 26.840 16.930 1.00 89.85 C
ATOM 1391 C PRO B 177 -25.529 28.269 16.540 1.00 89.85 C
ATOM 1392 CB PRO B 177 -27.400 26.722 17.209 1.00 89.85 C
ATOM 1393 O PRO B 177 -25.610 28.633 15.364 1.00 89.85 O
ATOM 1394 CG PRO B 177 -27.523 26.838 18.694 1.00 89.85 C
ATOM 1395 CD PRO B 177 -26.308 26.219 19.323 1.00 89.85 C
ATOM 1396 N GLN B 178 -25.014 29.090 17.498 1.00 87.44 N
ATOM 1397 CA GLN B 178 -24.701 30.504 17.319 1.00 87.44 C
ATOM 1398 C GLN B 178 -23.508 30.690 16.386 1.00 87.44 C
ATOM 1399 CB GLN B 178 -24.421 31.167 18.669 1.00 87.44 C
ATOM 1400 O GLN B 178 -23.328 31.764 15.807 1.00 87.44 O
ATOM 1401 CG GLN B 178 -25.587 31.093 19.645 1.00 87.44 C
ATOM 1402 CD GLN B 178 -25.595 29.808 20.452 1.00 87.44 C
ATOM 1403 NE2 GLN B 178 -26.519 29.711 21.402 1.00 87.44 N
ATOM 1404 OE1 GLN B 178 -24.779 28.910 20.223 1.00 87.44 O
ATOM 1405 N VAL B 179 -22.740 29.606 16.310 1.00 87.98 N
ATOM 1406 CA VAL B 179 -21.543 29.712 15.482 1.00 87.98 C
ATOM 1407 C VAL B 179 -21.937 30.009 14.037 1.00 87.98 C
ATOM 1408 CB VAL B 179 -20.690 28.425 15.549 1.00 87.98 C
ATOM 1409 O VAL B 179 -21.316 30.843 13.376 1.00 87.98 O
ATOM 1410 CG1 VAL B 179 -19.509 28.509 14.583 1.00 87.98 C
ATOM 1411 CG2 VAL B 179 -20.202 28.182 16.975 1.00 87.98 C
ATOM 1412 N TYR B 180 -22.999 29.361 13.592 1.00 87.96 N
ATOM 1413 CA TYR B 180 -23.436 29.537 12.212 1.00 87.96 C
ATOM 1414 C TYR B 180 -24.864 30.065 12.155 1.00 87.96 C
ATOM 1415 CB TYR B 180 -23.336 28.216 11.444 1.00 87.96 C
ATOM 1416 O TYR B 180 -25.562 29.879 11.155 1.00 87.96 O
ATOM 1417 CG TYR B 180 -21.919 27.733 11.247 1.00 87.96 C
ATOM 1418 CD1 TYR B 180 -21.114 28.268 10.243 1.00 87.96 C
ATOM 1419 CD2 TYR B 180 -21.384 26.743 12.062 1.00 87.96 C
ATOM 1420 CE1 TYR B 180 -19.809 27.825 10.057 1.00 87.96 C
ATOM 1421 CE2 TYR B 180 -20.080 26.292 11.885 1.00 87.96 C
ATOM 1422 OH TYR B 180 -18.009 26.397 10.702 1.00 87.96 O
ATOM 1423 CZ TYR B 180 -19.301 26.839 10.882 1.00 87.96 C
ATOM 1424 N GLY B 181 -25.365 30.700 13.289 1.00 82.26 N
ATOM 1425 CA GLY B 181 -26.710 31.248 13.345 1.00 82.26 C
ATOM 1426 C GLY B 181 -27.791 30.193 13.200 1.00 82.26 C
ATOM 1427 O GLY B 181 -28.844 30.453 12.614 1.00 82.26 O
ATOM 1428 N GLY B 182 -27.513 28.956 13.569 1.00 81.41 N
ATOM 1429 CA GLY B 182 -28.457 27.851 13.509 1.00 81.41 C
ATOM 1430 C GLY B 182 -28.573 27.240 12.126 1.00 81.41 C
ATOM 1431 O GLY B 182 -29.323 26.282 11.926 1.00 81.41 O
ATOM 1432 N LEU B 183 -27.777 27.754 11.197 1.00 86.84 N
ATOM 1433 CA LEU B 183 -27.817 27.256 9.826 1.00 86.84 C
ATOM 1434 C LEU B 183 -26.753 26.186 9.605 1.00 86.84 C
ATOM 1435 CB LEU B 183 -27.617 28.404 8.833 1.00 86.84 C
ATOM 1436 O LEU B 183 -25.879 25.989 10.452 1.00 86.84 O
ATOM 1437 CG LEU B 183 -28.626 29.551 8.911 1.00 86.84 C
ATOM 1438 CD1 LEU B 183 -28.180 30.710 8.025 1.00 86.84 C
ATOM 1439 CD2 LEU B 183 -30.016 29.069 8.510 1.00 86.84 C
ATOM 1440 N MET B 184 -26.912 25.446 8.533 1.00 87.04 N
ATOM 1441 CA MET B 184 -25.993 24.356 8.216 1.00 87.04 C
ATOM 1442 C MET B 184 -24.682 24.896 7.655 1.00 87.04 C
ATOM 1443 CB MET B 184 -26.630 23.388 7.218 1.00 87.04 C
ATOM 1444 O MET B 184 -24.668 25.526 6.596 1.00 87.04 O
ATOM 1445 CG MET B 184 -25.903 22.058 7.105 1.00 87.04 C
ATOM 1446 SD MET B 184 -26.816 20.843 6.076 1.00 87.04 S
ATOM 1447 CE MET B 184 -28.037 20.255 7.283 1.00 87.04 C
ATOM 1448 N PRO B 185 -23.592 24.577 8.374 1.00 89.05 N
ATOM 1449 CA PRO B 185 -22.300 25.022 7.849 1.00 89.05 C
ATOM 1450 C PRO B 185 -21.926 24.333 6.538 1.00 89.05 C
ATOM 1451 CB PRO B 185 -21.318 24.647 8.962 1.00 89.05 C
ATOM 1452 O PRO B 185 -21.974 23.104 6.447 1.00 89.05 O
ATOM 1453 CG PRO B 185 -21.979 23.521 9.690 1.00 89.05 C
ATOM 1454 CD PRO B 185 -23.465 23.648 9.517 1.00 89.05 C
ATOM 1455 N LEU B 186 -21.550 25.110 5.527 1.00 89.74 N
ATOM 1456 CA LEU B 186 -21.153 24.562 4.235 1.00 89.74 C
ATOM 1457 C LEU B 186 -19.968 23.615 4.386 1.00 89.74 C
ATOM 1458 CB LEU B 186 -20.799 25.689 3.261 1.00 89.74 C
ATOM 1459 O LEU B 186 -19.902 22.583 3.714 1.00 89.74 O
ATOM 1460 CG LEU B 186 -20.366 25.262 1.857 1.00 89.74 C
ATOM 1461 CD1 LEU B 186 -21.466 24.442 1.191 1.00 89.74 C
ATOM 1462 CD2 LEU B 186 -20.013 26.480 1.012 1.00 89.74 C
ATOM 1463 N ALA B 187 -18.985 23.980 5.240 1.00 89.82 N
ATOM 1464 CA ALA B 187 -17.806 23.147 5.465 1.00 89.82 C
ATOM 1465 C ALA B 187 -18.203 21.745 5.917 1.00 89.82 C
ATOM 1466 CB ALA B 187 -16.886 23.795 6.496 1.00 89.82 C
ATOM 1467 O ALA B 187 -17.606 20.755 5.489 1.00 89.82 O
ATOM 1468 N PHE B 188 -19.145 21.645 6.805 1.00 87.81 N
ATOM 1469 CA PHE B 188 -19.618 20.352 7.284 1.00 87.81 C
ATOM 1470 C PHE B 188 -20.256 19.556 6.151 1.00 87.81 C
ATOM 1471 CB PHE B 188 -20.622 20.534 8.427 1.00 87.81 C
ATOM 1472 O PHE B 188 -20.001 18.358 6.008 1.00 87.81 O
ATOM 1473 CG PHE B 188 -21.196 19.242 8.943 1.00 87.81 C
ATOM 1474 CD1 PHE B 188 -22.486 18.855 8.604 1.00 87.81 C
ATOM 1475 CD2 PHE B 188 -20.444 18.415 9.766 1.00 87.81 C
ATOM 1476 CE1 PHE B 188 -23.020 17.660 9.080 1.00 87.81 C
ATOM 1477 CE2 PHE B 188 -20.971 17.219 10.246 1.00 87.81 C
ATOM 1478 CZ PHE B 188 -22.259 16.844 9.902 1.00 87.81 C
ATOM 1479 N VAL B 189 -21.072 20.208 5.358 1.00 89.21 N
ATOM 1480 CA VAL B 189 -21.761 19.549 4.254 1.00 89.21 C
ATOM 1481 C VAL B 189 -20.739 18.997 3.263 1.00 89.21 C
ATOM 1482 CB VAL B 189 -22.732 20.513 3.535 1.00 89.21 C
ATOM 1483 O VAL B 189 -20.847 17.849 2.825 1.00 89.21 O
ATOM 1484 CG1 VAL B 189 -23.281 19.875 2.260 1.00 89.21 C
ATOM 1485 CG2 VAL B 189 -23.872 20.915 4.469 1.00 89.21 C
ATOM 1486 N VAL B 190 -19.797 19.798 2.942 1.00 91.56 N
ATOM 1487 CA VAL B 190 -18.768 19.394 1.990 1.00 91.56 C
ATOM 1488 C VAL B 190 -17.953 18.239 2.570 1.00 91.56 C
ATOM 1489 CB VAL B 190 -17.837 20.572 1.625 1.00 91.56 C
ATOM 1490 O VAL B 190 -17.657 17.268 1.870 1.00 91.56 O
ATOM 1491 CG1 VAL B 190 -16.652 20.086 0.792 1.00 91.56 C
ATOM 1492 CG2 VAL B 190 -18.614 21.652 0.875 1.00 91.56 C
ATOM 1493 N SER B 191 -17.575 18.316 3.824 1.00 90.90 N
ATOM 1494 CA SER B 191 -16.826 17.254 4.489 1.00 90.90 C
ATOM 1495 C SER B 191 -17.620 15.952 4.517 1.00 90.90 C
ATOM 1496 CB SER B 191 -16.460 17.668 5.915 1.00 90.90 C
ATOM 1497 O SER B 191 -17.082 14.885 4.214 1.00 90.90 O
ATOM 1498 OG SER B 191 -15.691 16.661 6.549 1.00 90.90 O
ATOM 1499 N LEU B 192 -18.887 16.020 4.878 1.00 89.26 N
ATOM 1500 CA LEU B 192 -19.750 14.845 4.917 1.00 89.26 C
ATOM 1501 C LEU B 192 -19.876 14.215 3.534 1.00 89.26 C
ATOM 1502 CB LEU B 192 -21.137 15.216 5.449 1.00 89.26 C
ATOM 1503 O LEU B 192 -19.886 12.989 3.404 1.00 89.26 O
ATOM 1504 CG LEU B 192 -22.116 14.059 5.655 1.00 89.26 C
ATOM 1505 CD1 LEU B 192 -21.558 13.066 6.669 1.00 89.26 C
ATOM 1506 CD2 LEU B 192 -23.476 14.582 6.105 1.00 89.26 C
ATOM 1507 N PHE B 193 -19.978 15.107 2.577 1.00 91.27 N
ATOM 1508 CA PHE B 193 -20.016 14.615 1.205 1.00 91.27 C
ATOM 1509 C PHE B 193 -18.769 13.798 0.888 1.00 91.27 C
ATOM 1510 CB PHE B 193 -20.146 15.779 0.219 1.00 91.27 C
ATOM 1511 O PHE B 193 -18.864 12.700 0.335 1.00 91.27 O
ATOM 1512 CG PHE B 193 -20.090 15.360 -1.226 1.00 91.27 C
ATOM 1513 CD1 PHE B 193 -18.939 15.562 -1.978 1.00 91.27 C
ATOM 1514 CD2 PHE B 193 -21.188 14.765 -1.832 1.00 91.27 C
ATOM 1515 CE1 PHE B 193 -18.884 15.175 -3.315 1.00 91.27 C
ATOM 1516 CE2 PHE B 193 -21.141 14.376 -3.167 1.00 91.27 C
ATOM 1517 CZ PHE B 193 -19.988 14.583 -3.907 1.00 91.27 C
ATOM 1518 N GLY B 194 -17.613 14.319 1.221 1.00 91.84 N
ATOM 1519 CA GLY B 194 -16.368 13.600 1.005 1.00 91.84 C
ATOM 1520 C GLY B 194 -16.324 12.257 1.709 1.00 91.84 C
ATOM 1521 O GLY B 194 -15.893 11.259 1.127 1.00 91.84 O
ATOM 1522 N ILE B 195 -16.764 12.132 2.891 1.00 89.42 N
ATOM 1523 CA ILE B 195 -16.746 10.911 3.690 1.00 89.42 C
ATOM 1524 C ILE B 195 -17.690 9.880 3.077 1.00 89.42 C
ATOM 1525 CB ILE B 195 -17.138 11.191 5.158 1.00 89.42 C
ATOM 1526 O ILE B 195 -17.336 8.705 2.947 1.00 89.42 O
ATOM 1527 CG1 ILE B 195 -16.079 12.069 5.836 1.00 89.42 C
ATOM 1528 CG2 ILE B 195 -17.335 9.880 5.924 1.00 89.42 C
ATOM 1529 CD1 ILE B 195 -16.484 12.576 7.213 1.00 89.42 C
ATOM 1530 N VAL B 196 -18.866 10.332 2.624 1.00 88.09 N
ATOM 1531 CA VAL B 196 -19.851 9.441 2.021 1.00 88.09 C
ATOM 1532 C VAL B 196 -19.323 8.913 0.688 1.00 88.09 C
ATOM 1533 CB VAL B 196 -21.208 10.150 1.814 1.00 88.09 C
ATOM 1534 O VAL B 196 -19.445 7.722 0.393 1.00 88.09 O
ATOM 1535 CG1 VAL B 196 -22.126 9.311 0.927 1.00 88.09 C
ATOM 1536 CG2 VAL B 196 -21.872 10.433 3.160 1.00 88.09 C
ATOM 1537 N VAL B 197 -18.754 9.839 -0.042 1.00 90.30 N
ATOM 1538 CA VAL B 197 -18.167 9.429 -1.314 1.00 90.30 C
ATOM 1539 C VAL B 197 -17.032 8.439 -1.064 1.00 90.30 C
ATOM 1540 CB VAL B 197 -17.649 10.643 -2.117 1.00 90.30 C
ATOM 1541 O VAL B 197 -16.863 7.476 -1.816 1.00 90.30 O
ATOM 1542 CG1 VAL B 197 -16.765 10.186 -3.276 1.00 90.30 C
ATOM 1543 CG2 VAL B 197 -18.818 11.482 -2.630 1.00 90.30 C
ATOM 1544 N GLY B 198 -16.243 8.713 -0.055 1.00 89.96 N
ATOM 1545 CA GLY B 198 -15.199 7.772 0.319 1.00 89.96 C
ATOM 1546 C GLY B 198 -15.730 6.386 0.633 1.00 89.96 C
ATOM 1547 O GLY B 198 -15.163 5.384 0.192 1.00 89.96 O
ATOM 1548 N ALA B 199 -16.789 6.315 1.339 1.00 84.96 N
ATOM 1549 CA ALA B 199 -17.426 5.043 1.670 1.00 84.96 C
ATOM 1550 C ALA B 199 -17.939 4.344 0.414 1.00 84.96 C
ATOM 1551 CB ALA B 199 -18.568 5.261 2.659 1.00 84.96 C
ATOM 1552 O ALA B 199 -17.760 3.134 0.252 1.00 84.96 O
ATOM 1553 N ALA B 200 -18.536 5.104 -0.466 1.00 86.61 N
ATOM 1554 CA ALA B 200 -19.036 4.556 -1.724 1.00 86.61 C
ATOM 1555 C ALA B 200 -17.891 4.052 -2.597 1.00 86.61 C
ATOM 1556 CB ALA B 200 -19.852 5.606 -2.475 1.00 86.61 C
ATOM 1557 O ALA B 200 -18.023 3.033 -3.279 1.00 86.61 O
ATOM 1558 N TRP B 201 -16.746 4.720 -2.471 1.00 90.05 N
ATOM 1559 CA TRP B 201 -15.614 4.375 -3.325 1.00 90.05 C
ATOM 1560 C TRP B 201 -14.990 3.053 -2.892 1.00 90.05 C
ATOM 1561 CB TRP B 201 -14.560 5.485 -3.295 1.00 90.05 C
ATOM 1562 O TRP B 201 -14.331 2.380 -3.689 1.00 90.05 O
ATOM 1563 CG TRP B 201 -13.774 5.612 -4.566 1.00 90.05 C
ATOM 1564 CD1 TRP B 201 -12.518 5.130 -4.810 1.00 90.05 C
ATOM 1565 CD2 TRP B 201 -14.191 6.270 -5.766 1.00 90.05 C
ATOM 1566 CE2 TRP B 201 -13.137 6.147 -6.698 1.00 90.05 C
ATOM 1567 CE3 TRP B 201 -15.355 6.952 -6.144 1.00 90.05 C
ATOM 1568 NE1 TRP B 201 -12.129 5.448 -6.090 1.00 90.05 N
ATOM 1569 CH2 TRP B 201 -14.364 7.343 -8.331 1.00 90.05 C
ATOM 1570 CZ2 TRP B 201 -13.214 6.681 -7.987 1.00 90.05 C
ATOM 1571 CZ3 TRP B 201 -15.429 7.483 -7.427 1.00 90.05 C
ATOM 1572 N GLU B 202 -15.180 2.727 -1.646 1.00 86.70 N
ATOM 1573 CA GLU B 202 -14.747 1.414 -1.178 1.00 86.70 C
ATOM 1574 C GLU B 202 -15.385 0.297 -1.998 1.00 86.70 C
ATOM 1575 CB GLU B 202 -15.082 1.235 0.305 1.00 86.70 C
ATOM 1576 O GLU B 202 -14.716 -0.672 -2.363 1.00 86.70 O
ATOM 1577 CG GLU B 202 -14.296 2.154 1.229 1.00 86.70 C
ATOM 1578 CD GLU B 202 -14.728 2.055 2.683 1.00 86.70 C
ATOM 1579 OE1 GLU B 202 -14.264 2.873 3.511 1.00 86.70 O
ATOM 1580 OE2 GLU B 202 -15.535 1.153 2.998 1.00 86.70 O
ATOM 1581 N SER B 203 -16.663 0.446 -2.237 1.00 83.57 N
ATOM 1582 CA SER B 203 -17.371 -0.532 -3.056 1.00 83.57 C
ATOM 1583 C SER B 203 -16.838 -0.546 -4.485 1.00 83.57 C
ATOM 1584 CB SER B 203 -18.872 -0.237 -3.066 1.00 83.57 C
ATOM 1585 O SER B 203 -16.592 -1.613 -5.051 1.00 83.57 O
ATOM 1586 OG SER B 203 -19.405 -0.297 -1.755 1.00 83.57 O
ATOM 1587 N MET B 204 -16.567 0.633 -5.019 1.00 85.44 N
ATOM 1588 CA MET B 204 -16.020 0.740 -6.368 1.00 85.44 C
ATOM 1589 C MET B 204 -14.635 0.106 -6.446 1.00 85.44 C
ATOM 1590 CB MET B 204 -15.952 2.203 -6.807 1.00 85.44 C
ATOM 1591 O MET B 204 -14.292 -0.527 -7.446 1.00 85.44 O
ATOM 1592 CG MET B 204 -15.438 2.395 -8.225 1.00 85.44 C
ATOM 1593 SD MET B 204 -16.513 1.591 -9.477 1.00 85.44 S
ATOM 1594 CE MET B 204 -17.888 2.774 -9.525 1.00 85.44 C
ATOM 1595 N ASN B 205 -13.917 0.325 -5.414 1.00 85.86 N
ATOM 1596 CA ASN B 205 -12.595 -0.284 -5.319 1.00 85.86 C
ATOM 1597 C ASN B 205 -12.669 -1.804 -5.432 1.00 85.86 C
ATOM 1598 CB ASN B 205 -11.912 0.118 -4.010 1.00 85.86 C
ATOM 1599 O ASN B 205 -11.923 -2.410 -6.203 1.00 85.86 O
ATOM 1600 CG ASN B 205 -10.567 -0.556 -3.822 1.00 85.86 C
ATOM 1601 ND2 ASN B 205 -10.506 -1.511 -2.901 1.00 85.86 N
ATOM 1602 OD1 ASN B 205 -9.591 -0.221 -4.498 1.00 85.86 O
ATOM 1603 N GLU B 206 -13.597 -2.416 -4.791 1.00 80.78 N
ATOM 1604 CA GLU B 206 -13.729 -3.870 -4.814 1.00 80.78 C
ATOM 1605 C GLU B 206 -14.273 -4.354 -6.155 1.00 80.78 C
ATOM 1606 CB GLU B 206 -14.635 -4.346 -3.676 1.00 80.78 C
ATOM 1607 O GLU B 206 -13.845 -5.392 -6.666 1.00 80.78 O
ATOM 1608 CG GLU B 206 -14.035 -4.155 -2.290 1.00 80.78 C
ATOM 1609 CD GLU B 206 -12.666 -4.798 -2.136 1.00 80.78 C
ATOM 1610 OE1 GLU B 206 -11.757 -4.160 -1.559 1.00 80.78 O
ATOM 1611 OE2 GLU B 206 -12.501 -5.950 -2.597 1.00 80.78 O
ATOM 1612 N VAL B 207 -15.126 -3.506 -6.687 1.00 78.04 N
ATOM 1613 CA VAL B 207 -15.634 -3.814 -8.019 1.00 78.04 C
ATOM 1614 C VAL B 207 -14.491 -3.773 -9.031 1.00 78.04 C
ATOM 1615 CB VAL B 207 -16.753 -2.835 -8.441 1.00 78.04 C
ATOM 1616 O VAL B 207 -14.363 -4.667 -9.869 1.00 78.04 O
ATOM 1617 CG1 VAL B 207 -17.050 -2.964 -9.934 1.00 78.04 C
ATOM 1618 CG2 VAL B 207 -18.016 -3.085 -7.618 1.00 78.04 C
ATOM 1619 N GLY B 208 -13.707 -2.762 -8.856 1.00 78.50 N
ATOM 1620 CA GLY B 208 -12.574 -2.629 -9.758 1.00 78.50 C
ATOM 1621 C GLY B 208 -11.612 -3.800 -9.684 1.00 78.50 C
ATOM 1622 O GLY B 208 -11.204 -4.341 -10.713 1.00 78.50 O
ATOM 1623 N HIS B 209 -11.267 -4.315 -8.510 1.00 75.17 N
ATOM 1624 CA HIS B 209 -10.312 -5.402 -8.328 1.00 75.17 C
ATOM 1625 C HIS B 209 -10.938 -6.750 -8.672 1.00 75.17 C
ATOM 1626 CB HIS B 209 -9.787 -5.419 -6.892 1.00 75.17 C
ATOM 1627 O HIS B 209 -10.227 -7.713 -8.964 1.00 75.17 O
ATOM 1628 CG HIS B 209 -8.757 -4.369 -6.617 1.00 75.17 C
ATOM 1629 CD2 HIS B 209 -8.780 -3.296 -5.792 1.00 75.17 C
ATOM 1630 ND1 HIS B 209 -7.526 -4.355 -7.235 1.00 75.17 N
ATOM 1631 CE1 HIS B 209 -6.833 -3.316 -6.799 1.00 75.17 C
ATOM 1632 NE2 HIS B 209 -7.572 -2.657 -5.923 1.00 75.17 N
ATOM 1633 N THR B 210 -12.205 -6.743 -8.669 1.00 69.23 N
ATOM 1634 CA THR B 210 -12.908 -7.966 -9.041 1.00 69.23 C
ATOM 1635 C THR B 210 -13.017 -8.087 -10.558 1.00 69.23 C
ATOM 1636 CB THR B 210 -14.314 -8.013 -8.416 1.00 69.23 C
ATOM 1637 O THR B 210 -12.804 -9.165 -11.117 1.00 69.23 O
ATOM 1638 CG2 THR B 210 -15.025 -9.318 -8.761 1.00 69.23 C
ATOM 1639 OG1 THR B 210 -14.202 -7.906 -6.991 1.00 69.23 O
ATOM 1640 N PHE B 211 -13.217 -6.920 -11.237 1.00 69.46 N
ATOM 1641 CA PHE B 211 -13.600 -7.028 -12.640 1.00 69.46 C
ATOM 1642 C PHE B 211 -12.472 -6.551 -13.547 1.00 69.46 C
ATOM 1643 CB PHE B 211 -14.872 -6.221 -12.915 1.00 69.46 C
ATOM 1644 O PHE B 211 -12.369 -6.981 -14.698 1.00 69.46 O
ATOM 1645 CG PHE B 211 -16.087 -6.738 -12.193 1.00 69.46 C
ATOM 1646 CD1 PHE B 211 -16.606 -7.993 -12.487 1.00 69.46 C
ATOM 1647 CD2 PHE B 211 -16.710 -5.969 -11.219 1.00 69.46 C
ATOM 1648 CE1 PHE B 211 -17.730 -8.474 -11.821 1.00 69.46 C
ATOM 1649 CE2 PHE B 211 -17.834 -6.443 -10.549 1.00 69.46 C
ATOM 1650 CZ PHE B 211 -18.343 -7.696 -10.852 1.00 69.46 C
ATOM 1651 N TYR B 212 -11.588 -5.708 -13.011 1.00 69.64 N
ATOM 1652 CA TYR B 212 -10.738 -5.038 -13.989 1.00 69.64 C
ATOM 1653 C TYR B 212 -9.264 -5.252 -13.669 1.00 69.64 C
ATOM 1654 CB TYR B 212 -11.050 -3.539 -14.035 1.00 69.64 C
ATOM 1655 O TYR B 212 -8.417 -5.223 -14.565 1.00 69.64 O
ATOM 1656 CG TYR B 212 -12.488 -3.228 -14.372 1.00 69.64 C
ATOM 1657 CD1 TYR B 212 -13.016 -3.547 -15.621 1.00 69.64 C
ATOM 1658 CD2 TYR B 212 -13.322 -2.614 -13.443 1.00 69.64 C
ATOM 1659 CE1 TYR B 212 -14.340 -3.261 -15.937 1.00 69.64 C
ATOM 1660 CE2 TYR B 212 -14.647 -2.323 -13.748 1.00 69.64 C
ATOM 1661 OH TYR B 212 -16.458 -2.365 -15.302 1.00 69.64 O
ATOM 1662 CZ TYR B 212 -15.147 -2.650 -14.995 1.00 69.64 C
ATOM 1663 N PHE B 213 -8.914 -5.424 -12.402 1.00 68.72 N
ATOM 1664 CA PHE B 213 -7.506 -5.485 -12.027 1.00 68.72 C
ATOM 1665 C PHE B 213 -7.221 -6.732 -11.198 1.00 68.72 C
ATOM 1666 CB PHE B 213 -7.101 -4.231 -11.246 1.00 68.72 C
ATOM 1667 O PHE B 213 -7.626 -6.817 -10.037 1.00 68.72 O
ATOM 1668 CG PHE B 213 -7.326 -2.948 -12.000 1.00 68.72 C
ATOM 1669 CD1 PHE B 213 -6.384 -2.487 -12.912 1.00 68.72 C
ATOM 1670 CD2 PHE B 213 -8.480 -2.203 -11.797 1.00 68.72 C
ATOM 1671 CE1 PHE B 213 -6.589 -1.300 -13.611 1.00 68.72 C
ATOM 1672 CE2 PHE B 213 -8.692 -1.015 -12.491 1.00 68.72 C
ATOM 1673 CZ PHE B 213 -7.745 -0.565 -13.397 1.00 68.72 C
ATOM 1674 N ALA B 214 -6.466 -7.588 -11.756 1.00 69.69 N
ATOM 1675 CA ALA B 214 -6.177 -8.828 -11.041 1.00 69.69 C
ATOM 1676 C ALA B 214 -4.964 -8.665 -10.128 1.00 69.69 C
ATOM 1677 CB ALA B 214 -5.946 -9.970 -12.028 1.00 69.69 C
ATOM 1678 O ALA B 214 -4.917 -9.243 -9.040 1.00 69.69 O
ATOM 1679 N GLU B 215 -4.059 -7.838 -10.626 1.00 74.92 N
ATOM 1680 CA GLU B 215 -2.858 -7.600 -9.831 1.00 74.92 C
ATOM 1681 C GLU B 215 -3.050 -6.423 -8.879 1.00 74.92 C
ATOM 1682 CB GLU B 215 -1.652 -7.350 -10.741 1.00 74.92 C
ATOM 1683 O GLU B 215 -3.920 -5.578 -9.097 1.00 74.92 O
ATOM 1684 CG GLU B 215 -1.348 -8.500 -11.690 1.00 74.92 C
ATOM 1685 CD GLU B 215 -0.482 -8.090 -12.870 1.00 74.92 C
ATOM 1686 OE1 GLU B 215 0.484 -8.818 -13.196 1.00 74.92 O
ATOM 1687 OE2 GLU B 215 -0.770 -7.033 -13.474 1.00 74.92 O
ATOM 1688 N GLU B 216 -2.389 -6.444 -7.704 1.00 71.38 N
ATOM 1689 CA GLU B 216 -2.668 -5.468 -6.655 1.00 71.38 C
ATOM 1690 C GLU B 216 -1.518 -4.476 -6.504 1.00 71.38 C
ATOM 1691 CB GLU B 216 -2.934 -6.171 -5.322 1.00 71.38 C
ATOM 1692 O GLU B 216 -0.561 -4.734 -5.771 1.00 71.38 O
ATOM 1693 CG GLU B 216 -4.255 -6.926 -5.278 1.00 71.38 C
ATOM 1694 CD GLU B 216 -5.031 -6.703 -3.989 1.00 71.38 C
ATOM 1695 OE1 GLU B 216 -6.133 -7.277 -3.837 1.00 71.38 O
ATOM 1696 OE2 GLU B 216 -4.532 -5.948 -3.125 1.00 71.38 O
ATOM 1697 N THR B 217 -1.395 -3.518 -7.344 1.00 77.87 N
ATOM 1698 CA THR B 217 -0.527 -2.375 -7.084 1.00 77.87 C
ATOM 1699 C THR B 217 -1.300 -1.254 -6.396 1.00 77.87 C
ATOM 1700 CB THR B 217 0.104 -1.844 -8.384 1.00 77.87 C
ATOM 1701 O THR B 217 -2.520 -1.154 -6.542 1.00 77.87 O
ATOM 1702 CG2 THR B 217 1.094 -2.849 -8.965 1.00 77.87 C
ATOM 1703 OG1 THR B 217 -0.931 -1.600 -9.345 1.00 77.87 O
ATOM 1704 N PHE B 218 -0.576 -0.523 -5.674 1.00 77.50 N
ATOM 1705 CA PHE B 218 -1.295 0.424 -4.829 1.00 77.50 C
ATOM 1706 C PHE B 218 -1.511 1.745 -5.558 1.00 77.50 C
ATOM 1707 CB PHE B 218 -0.536 0.664 -3.521 1.00 77.50 C
ATOM 1708 O PHE B 218 -2.483 2.454 -5.294 1.00 77.50 O
ATOM 1709 CG PHE B 218 -1.428 0.783 -2.315 1.00 77.50 C
ATOM 1710 CD1 PHE B 218 -1.556 1.994 -1.645 1.00 77.50 C
ATOM 1711 CD2 PHE B 218 -2.139 -0.316 -1.851 1.00 77.50 C
ATOM 1712 CE1 PHE B 218 -2.381 2.108 -0.528 1.00 77.50 C
ATOM 1713 CE2 PHE B 218 -2.965 -0.210 -0.735 1.00 77.50 C
ATOM 1714 CZ PHE B 218 -3.084 1.002 -0.075 1.00 77.50 C
ATOM 1715 N SER B 219 -0.561 2.114 -6.475 1.00 82.80 N
ATOM 1716 CA SER B 219 -0.671 3.379 -7.196 1.00 82.80 C
ATOM 1717 C SER B 219 -1.493 3.219 -8.471 1.00 82.80 C
ATOM 1718 CB SER B 219 0.716 3.924 -7.538 1.00 82.80 C
ATOM 1719 O SER B 219 -1.122 3.742 -9.523 1.00 82.80 O
ATOM 1720 OG SER B 219 1.455 2.980 -8.294 1.00 82.80 O
ATOM 1721 N VAL B 220 -2.648 2.613 -8.417 1.00 82.76 N
ATOM 1722 CA VAL B 220 -3.497 2.416 -9.588 1.00 82.76 C
ATOM 1723 C VAL B 220 -4.644 3.424 -9.570 1.00 82.76 C
ATOM 1724 CB VAL B 220 -4.053 0.976 -9.650 1.00 82.76 C
ATOM 1725 O VAL B 220 -5.100 3.835 -8.500 1.00 82.76 O
ATOM 1726 CG1 VAL B 220 -2.938 -0.021 -9.962 1.00 82.76 C
ATOM 1727 CG2 VAL B 220 -4.745 0.615 -8.337 1.00 82.76 C
ATOM 1728 N PRO B 221 -5.111 3.822 -10.706 1.00 83.16 N
ATOM 1729 CA PRO B 221 -6.102 4.892 -10.842 1.00 83.16 C
ATOM 1730 C PRO B 221 -7.357 4.643 -10.009 1.00 83.16 C
ATOM 1731 CB PRO B 221 -6.428 4.884 -12.337 1.00 83.16 C
ATOM 1732 O PRO B 221 -7.962 5.589 -9.498 1.00 83.16 O
ATOM 1733 CG PRO B 221 -5.169 4.426 -13.000 1.00 83.16 C
ATOM 1734 CD PRO B 221 -4.536 3.367 -12.144 1.00 83.16 C
ATOM 1735 N ILE B 222 -7.731 3.471 -9.823 1.00 85.95 N
ATOM 1736 CA ILE B 222 -8.968 3.179 -9.108 1.00 85.95 C
ATOM 1737 C ILE B 222 -8.848 3.640 -7.657 1.00 85.95 C
ATOM 1738 CB ILE B 222 -9.313 1.674 -9.165 1.00 85.95 C
ATOM 1739 O ILE B 222 -9.855 3.914 -7.001 1.00 85.95 O
ATOM 1740 CG1 ILE B 222 -10.757 1.439 -8.708 1.00 85.95 C
ATOM 1741 CG2 ILE B 222 -8.330 0.862 -8.316 1.00 85.95 C
ATOM 1742 CD1 ILE B 222 -11.803 2.085 -9.605 1.00 85.95 C
ATOM 1743 N HIS B 223 -7.606 3.750 -7.135 1.00 90.09 N
ATOM 1744 CA HIS B 223 -7.410 4.162 -5.750 1.00 90.09 C
ATOM 1745 C HIS B 223 -7.424 5.682 -5.620 1.00 90.09 C
ATOM 1746 CB HIS B 223 -6.095 3.601 -5.205 1.00 90.09 C
ATOM 1747 O HIS B 223 -7.594 6.214 -4.521 1.00 90.09 O
ATOM 1748 CG HIS B 223 -6.101 2.115 -5.037 1.00 90.09 C
ATOM 1749 CD2 HIS B 223 -7.102 1.260 -4.718 1.00 90.09 C
ATOM 1750 ND1 HIS B 223 -4.971 1.343 -5.198 1.00 90.09 N
ATOM 1751 CE1 HIS B 223 -5.278 0.074 -4.986 1.00 90.09 C
ATOM 1752 NE2 HIS B 223 -6.564 -0.003 -4.693 1.00 90.09 N
ATOM 1753 N TRP B 224 -7.345 6.422 -6.710 1.00 89.88 N
ATOM 1754 CA TRP B 224 -7.222 7.876 -6.689 1.00 89.88 C
ATOM 1755 C TRP B 224 -8.522 8.525 -6.226 1.00 89.88 C
ATOM 1756 CB TRP B 224 -6.838 8.404 -8.074 1.00 89.88 C
ATOM 1757 O TRP B 224 -8.523 9.669 -5.766 1.00 89.88 O
ATOM 1758 CG TRP B 224 -5.528 7.881 -8.583 1.00 89.88 C
ATOM 1759 CD1 TRP B 224 -4.598 7.165 -7.882 1.00 89.88 C
ATOM 1760 CD2 TRP B 224 -5.002 8.039 -9.904 1.00 89.88 C
ATOM 1761 CE2 TRP B 224 -3.746 7.392 -9.933 1.00 89.88 C
ATOM 1762 CE3 TRP B 224 -5.470 8.664 -11.067 1.00 89.88 C
ATOM 1763 NE1 TRP B 224 -3.524 6.868 -8.688 1.00 89.88 N
ATOM 1764 CH2 TRP B 224 -3.435 7.972 -12.207 1.00 89.88 C
ATOM 1765 CZ2 TRP B 224 -2.953 7.352 -11.083 1.00 89.88 C
ATOM 1766 CZ3 TRP B 224 -4.679 8.624 -12.210 1.00 89.88 C
ATOM 1767 N GLY B 225 -9.653 7.781 -6.367 1.00 90.59 N
ATOM 1768 CA GLY B 225 -10.920 8.253 -5.833 1.00 90.59 C
ATOM 1769 C GLY B 225 -10.901 8.439 -4.327 1.00 90.59 C
ATOM 1770 O GLY B 225 -11.552 9.343 -3.799 1.00 90.59 O
ATOM 1771 N PHE B 226 -10.133 7.614 -3.621 1.00 91.59 N
ATOM 1772 CA PHE B 226 -9.988 7.751 -2.176 1.00 91.59 C
ATOM 1773 C PHE B 226 -9.297 9.063 -1.823 1.00 91.59 C
ATOM 1774 CB PHE B 226 -9.199 6.571 -1.599 1.00 91.59 C
ATOM 1775 O PHE B 226 -9.647 9.707 -0.832 1.00 91.59 O
ATOM 1776 CG PHE B 226 -9.992 5.294 -1.515 1.00 91.59 C
ATOM 1777 CD1 PHE B 226 -11.122 5.214 -0.711 1.00 91.59 C
ATOM 1778 CD2 PHE B 226 -9.605 4.174 -2.239 1.00 91.59 C
ATOM 1779 CE1 PHE B 226 -11.858 4.033 -0.631 1.00 91.59 C
ATOM 1780 CE2 PHE B 226 -10.335 2.991 -2.164 1.00 91.59 C
ATOM 1781 CZ PHE B 226 -11.460 2.923 -1.359 1.00 91.59 C
ATOM 1782 N VAL B 227 -8.344 9.464 -2.647 1.00 91.67 N
ATOM 1783 CA VAL B 227 -7.606 10.702 -2.418 1.00 91.67 C
ATOM 1784 C VAL B 227 -8.544 11.898 -2.566 1.00 91.67 C
ATOM 1785 CB VAL B 227 -6.411 10.839 -3.387 1.00 91.67 C
ATOM 1786 O VAL B 227 -8.593 12.769 -1.694 1.00 91.67 O
ATOM 1787 CG1 VAL B 227 -5.715 12.186 -3.199 1.00 91.67 C
ATOM 1788 CG2 VAL B 227 -5.424 9.691 -3.182 1.00 91.67 C
ATOM 1789 N ALA B 228 -9.318 11.877 -3.610 1.00 91.63 N
ATOM 1790 CA ALA B 228 -10.268 12.962 -3.844 1.00 91.63 C
ATOM 1791 C ALA B 228 -11.260 13.081 -2.691 1.00 91.63 C
ATOM 1792 CB ALA B 228 -11.010 12.743 -5.160 1.00 91.63 C
ATOM 1793 O ALA B 228 -11.541 14.184 -2.217 1.00 91.63 O
ATOM 1794 N ALA B 229 -11.715 11.922 -2.276 1.00 92.02 N
ATOM 1795 CA ALA B 229 -12.660 11.903 -1.163 1.00 92.02 C
ATOM 1796 C ALA B 229 -12.012 12.424 0.117 1.00 92.02 C
ATOM 1797 CB ALA B 229 -13.198 10.490 -0.946 1.00 92.02 C
ATOM 1798 O ALA B 229 -12.612 13.218 0.845 1.00 92.02 O
ATOM 1799 N GLY B 230 -10.760 11.996 0.380 1.00 90.56 N
ATOM 1800 CA GLY B 230 -10.035 12.451 1.555 1.00 90.56 C
ATOM 1801 C GLY B 230 -9.771 13.945 1.553 1.00 90.56 C
ATOM 1802 O GLY B 230 -9.932 14.611 2.577 1.00 90.56 O
ATOM 1803 N LEU B 231 -9.402 14.456 0.419 1.00 91.48 N
ATOM 1804 CA LEU B 231 -9.137 15.886 0.298 1.00 91.48 C
ATOM 1805 C LEU B 231 -10.411 16.695 0.513 1.00 91.48 C
ATOM 1806 CB LEU B 231 -8.540 16.207 -1.074 1.00 91.48 C
ATOM 1807 O LEU B 231 -10.383 17.748 1.154 1.00 91.48 O
ATOM 1808 CG LEU B 231 -7.116 15.710 -1.327 1.00 91.48 C
ATOM 1809 CD1 LEU B 231 -6.734 15.917 -2.789 1.00 91.48 C
ATOM 1810 CD2 LEU B 231 -6.130 16.419 -0.406 1.00 91.48 C
ATOM 1811 N THR B 232 -11.540 16.147 0.034 1.00 90.89 N
ATOM 1812 CA THR B 232 -12.824 16.815 0.213 1.00 90.89 C
ATOM 1813 C THR B 232 -13.246 16.793 1.680 1.00 90.89 C
ATOM 1814 CB THR B 232 -13.920 16.159 -0.648 1.00 90.89 C
ATOM 1815 O THR B 232 -13.746 17.791 2.202 1.00 90.89 O
ATOM 1816 CG2 THR B 232 -15.235 16.923 -0.541 1.00 90.89 C
ATOM 1817 OG1 THR B 232 -13.498 16.146 -2.018 1.00 90.89 O
ATOM 1818 N ALA B 233 -12.987 15.719 2.298 1.00 88.00 N
ATOM 1819 CA ALA B 233 -13.391 15.536 3.690 1.00 88.00 C
ATOM 1820 C ALA B 233 -12.618 16.473 4.613 1.00 88.00 C
ATOM 1821 CB ALA B 233 -13.185 14.084 4.116 1.00 88.00 C
ATOM 1822 O ALA B 233 -13.048 16.741 5.737 1.00 88.00 O
ATOM 1823 N THR B 234 -11.550 17.048 4.076 1.00 80.12 N
ATOM 1824 CA THR B 234 -10.701 17.897 4.906 1.00 80.12 C
ATOM 1825 C THR B 234 -11.359 19.253 5.142 1.00 80.12 C
ATOM 1826 CB THR B 234 -9.316 18.100 4.264 1.00 80.12 C
ATOM 1827 O THR B 234 -10.916 20.024 5.996 1.00 80.12 O
ATOM 1828 CG2 THR B 234 -8.497 16.814 4.306 1.00 80.12 C
ATOM 1829 OG1 THR B 234 -9.483 18.502 2.899 1.00 80.12 O
ATOM 1830 N ALA B 235 -12.454 19.476 4.475 1.00 85.86 N
ATOM 1831 CA ALA B 235 -13.208 20.705 4.705 1.00 85.86 C
ATOM 1832 C ALA B 235 -13.609 20.837 6.172 1.00 85.86 C
ATOM 1833 CB ALA B 235 -14.447 20.745 3.814 1.00 85.86 C
ATOM 1834 O ALA B 235 -13.866 21.942 6.656 1.00 85.86 O
ATOM 1835 N PHE B 236 -13.571 19.725 6.847 1.00 82.34 N
ATOM 1836 CA PHE B 236 -13.942 19.706 8.258 1.00 82.34 C
ATOM 1837 C PHE B 236 -13.001 20.582 9.077 1.00 82.34 C
ATOM 1838 CB PHE B 236 -13.928 18.272 8.798 1.00 82.34 C
ATOM 1839 O PHE B 236 -13.393 21.122 10.113 1.00 82.34 O
ATOM 1840 CG PHE B 236 -14.276 18.171 10.259 1.00 82.34 C
ATOM 1841 CD1 PHE B 236 -13.281 18.003 11.214 1.00 82.34 C
ATOM 1842 CD2 PHE B 236 -15.598 18.245 10.677 1.00 82.34 C
ATOM 1843 CE1 PHE B 236 -13.600 17.909 12.567 1.00 82.34 C
ATOM 1844 CE2 PHE B 236 -15.924 18.153 12.027 1.00 82.34 C
ATOM 1845 CZ PHE B 236 -14.924 17.983 12.970 1.00 82.34 C
ATOM 1846 N MET B 237 -11.731 20.691 8.606 1.00 77.15 N
ATOM 1847 CA MET B 237 -10.769 21.541 9.301 1.00 77.15 C
ATOM 1848 C MET B 237 -11.219 22.998 9.286 1.00 77.15 C
ATOM 1849 CB MET B 237 -9.383 21.415 8.666 1.00 77.15 C
ATOM 1850 O MET B 237 -10.826 23.782 10.152 1.00 77.15 O
ATOM 1851 CG MET B 237 -8.713 20.073 8.916 1.00 77.15 C
ATOM 1852 SD MET B 237 -7.033 19.979 8.184 1.00 77.15 S
ATOM 1853 CE MET B 237 -6.568 18.293 8.669 1.00 77.15 C
ATOM 1854 N GLY B 238 -12.107 23.323 8.376 1.00 76.43 N
ATOM 1855 CA GLY B 238 -12.713 24.644 8.334 1.00 76.43 C
ATOM 1856 C GLY B 238 -13.623 24.921 9.515 1.00 76.43 C
ATOM 1857 O GLY B 238 -13.675 26.046 10.015 1.00 76.43 O
ATOM 1858 N VAL B 239 -14.309 23.906 9.994 1.00 79.69 N
ATOM 1859 CA VAL B 239 -15.190 24.027 11.151 1.00 79.69 C
ATOM 1860 C VAL B 239 -14.360 24.264 12.410 1.00 79.69 C
ATOM 1861 CB VAL B 239 -16.075 22.772 11.324 1.00 79.69 C
ATOM 1862 O VAL B 239 -14.729 25.077 13.261 1.00 79.69 O
ATOM 1863 CG1 VAL B 239 -16.897 22.864 12.608 1.00 79.69 C
ATOM 1864 CG2 VAL B 239 -16.988 22.592 10.112 1.00 79.69 C
ATOM 1865 N MET B 240 -13.252 23.599 12.448 1.00 77.48 N
ATOM 1866 CA MET B 240 -12.364 23.773 13.594 1.00 77.48 C
ATOM 1867 C MET B 240 -11.836 25.202 13.662 1.00 77.48 C
ATOM 1868 CB MET B 240 -11.196 22.787 13.524 1.00 77.48 C
ATOM 1869 O MET B 240 -11.788 25.800 14.738 1.00 77.48 O
ATOM 1870 CG MET B 240 -11.599 21.342 13.771 1.00 77.48 C
ATOM 1871 SD MET B 240 -10.176 20.188 13.667 1.00 77.48 S
ATOM 1872 CE MET B 240 -9.313 20.604 15.208 1.00 77.48 C
ATOM 1873 N TYR B 241 -11.567 25.722 12.511 1.00 76.47 N
ATOM 1874 CA TYR B 241 -11.082 27.097 12.455 1.00 76.47 C
ATOM 1875 C TYR B 241 -12.180 28.079 12.842 1.00 76.47 C
ATOM 1876 CB TYR B 241 -10.558 27.425 11.053 1.00 76.47 C
ATOM 1877 O TYR B 241 -11.937 29.028 13.593 1.00 76.47 O
ATOM 1878 CG TYR B 241 -9.883 28.772 10.958 1.00 76.47 C
ATOM 1879 CD1 TYR B 241 -10.582 29.893 10.517 1.00 76.47 C
ATOM 1880 CD2 TYR B 241 -8.546 28.926 11.307 1.00 76.47 C
ATOM 1881 CE1 TYR B 241 -9.964 31.136 10.425 1.00 76.47 C
ATOM 1882 CE2 TYR B 241 -7.917 30.164 11.219 1.00 76.47 C
ATOM 1883 OH TYR B 241 -8.016 32.489 10.690 1.00 76.47 O
ATOM 1884 CZ TYR B 241 -8.634 31.261 10.779 1.00 76.47 C
ATOM 1885 N ASP B 242 -13.381 27.819 12.356 1.00 82.44 N
ATOM 1886 CA ASP B 242 -14.513 28.672 12.702 1.00 82.44 C
ATOM 1887 C ASP B 242 -14.770 28.660 14.208 1.00 82.44 C
ATOM 1888 CB ASP B 242 -15.770 28.228 11.951 1.00 82.44 C
ATOM 1889 O ASP B 242 -15.100 29.692 14.795 1.00 82.44 O
ATOM 1890 CG ASP B 242 -15.745 28.605 10.480 1.00 82.44 C
ATOM 1891 OD1 ASP B 242 -14.964 29.501 10.093 1.00 82.44 O
ATOM 1892 OD2 ASP B 242 -16.517 28.003 9.702 1.00 82.44 O
ATOM 1893 N LEU B 243 -14.603 27.544 14.756 1.00 80.76 N
ATOM 1894 CA LEU B 243 -14.802 27.400 16.194 1.00 80.76 C
ATOM 1895 C LEU B 243 -13.764 28.204 16.970 1.00 80.76 C
ATOM 1896 CB LEU B 243 -14.732 25.926 16.601 1.00 80.76 C
ATOM 1897 O LEU B 243 -14.087 28.832 17.981 1.00 80.76 O
ATOM 1898 CG LEU B 243 -15.980 25.086 16.325 1.00 80.76 C
ATOM 1899 CD1 LEU B 243 -15.681 23.606 16.540 1.00 80.76 C
ATOM 1900 CD2 LEU B 243 -17.136 25.538 17.210 1.00 80.76 C
ATOM 1901 N ASN B 244 -12.538 28.249 16.459 1.00 75.08 N
ATOM 1902 CA ASN B 244 -11.476 29.010 17.108 1.00 75.08 C
ATOM 1903 C ASN B 244 -11.734 30.512 17.028 1.00 75.08 C
ATOM 1904 CB ASN B 244 -10.118 28.671 16.491 1.00 75.08 C
ATOM 1905 O ASN B 244 -11.506 31.238 17.997 1.00 75.08 O
ATOM 1906 CG ASN B 244 -9.578 27.336 16.964 1.00 75.08 C
ATOM 1907 ND2 ASN B 244 -8.738 26.713 16.147 1.00 75.08 N
ATOM 1908 OD1 ASN B 244 -9.915 26.867 18.054 1.00 75.08 O
ATOM 1909 N LEU B 245 -12.250 30.904 15.924 1.00 76.39 N
ATOM 1910 CA LEU B 245 -12.568 32.318 15.757 1.00 76.39 C
ATOM 1911 C LEU B 245 -13.727 32.725 16.661 1.00 76.39 C
ATOM 1912 CB LEU B 245 -12.915 32.621 14.297 1.00 76.39 C
ATOM 1913 O LEU B 245 -13.703 33.801 17.262 1.00 76.39 O
ATOM 1914 CG LEU B 245 -11.753 32.587 13.303 1.00 76.39 C
ATOM 1915 CD1 LEU B 245 -12.263 32.806 11.883 1.00 76.39 C
ATOM 1916 CD2 LEU B 245 -10.706 33.634 13.668 1.00 76.39 C
ATOM 1917 N PHE B 246 -14.678 31.860 16.685 1.00 83.39 N
ATOM 1918 CA PHE B 246 -15.822 32.108 17.555 1.00 83.39 C
ATOM 1919 C PHE B 246 -15.391 32.154 19.016 1.00 83.39 C
ATOM 1920 CB PHE B 246 -16.893 31.031 17.357 1.00 83.39 C
ATOM 1921 O PHE B 246 -15.847 33.011 19.776 1.00 83.39 O
ATOM 1922 CG PHE B 246 -18.131 31.247 18.185 1.00 83.39 C
ATOM 1923 CD1 PHE B 246 -18.357 30.494 19.331 1.00 83.39 C
ATOM 1924 CD2 PHE B 246 -19.069 32.203 17.817 1.00 83.39 C
ATOM 1925 CE1 PHE B 246 -19.502 30.692 20.100 1.00 83.39 C
ATOM 1926 CE2 PHE B 246 -20.215 32.406 18.581 1.00 83.39 C
ATOM 1927 CZ PHE B 246 -20.430 31.648 19.721 1.00 83.39 C
ATOM 1928 N HIS B 247 -14.567 31.259 19.394 1.00 79.80 N
ATOM 1929 CA HIS B 247 -14.038 31.216 20.753 1.00 79.80 C
ATOM 1930 C HIS B 247 -13.308 32.508 21.101 1.00 79.80 C
ATOM 1931 CB HIS B 247 -13.099 30.020 20.924 1.00 79.80 C
ATOM 1932 O HIS B 247 -13.477 33.046 22.198 1.00 79.80 O
ATOM 1933 CG HIS B 247 -12.734 29.743 22.348 1.00 79.80 C
ATOM 1934 CD2 HIS B 247 -13.136 30.331 23.499 1.00 79.80 C
ATOM 1935 ND1 HIS B 247 -11.848 28.752 22.709 1.00 79.80 N
ATOM 1936 CE1 HIS B 247 -11.720 28.742 24.025 1.00 79.80 C
ATOM 1937 NE2 HIS B 247 -12.491 29.690 24.528 1.00 79.80 N
ATOM 1938 N ALA B 248 -12.559 33.030 20.196 1.00 74.08 N
ATOM 1939 CA ALA B 248 -11.820 34.274 20.397 1.00 74.08 C
ATOM 1940 C ALA B 248 -12.771 35.446 20.623 1.00 74.08 C
ATOM 1941 CB ALA B 248 -10.911 34.553 19.203 1.00 74.08 C
ATOM 1942 O ALA B 248 -12.537 36.284 21.497 1.00 74.08 O
ATOM 1943 N ARG B 249 -13.824 35.426 19.883 1.00 74.90 N
ATOM 1944 CA ARG B 249 -14.819 36.485 20.022 1.00 74.90 C
ATOM 1945 C ARG B 249 -15.506 36.417 21.381 1.00 74.90 C
ATOM 1946 CB ARG B 249 -15.860 36.395 18.904 1.00 74.90 C
ATOM 1947 O ARG B 249 -15.773 37.449 22.000 1.00 74.90 O
ATOM 1948 CG ARG B 249 -15.357 36.877 17.553 1.00 74.90 C
ATOM 1949 CD ARG B 249 -16.445 36.815 16.490 1.00 74.90 C
ATOM 1950 NE ARG B 249 -15.895 36.966 15.146 1.00 74.90 N
ATOM 1951 NH1 ARG B 249 -17.936 36.828 14.072 1.00 74.90 N
ATOM 1952 NH2 ARG B 249 -16.014 37.113 12.857 1.00 74.90 N
ATOM 1953 CZ ARG B 249 -16.616 36.969 14.028 1.00 74.90 C
ATOM 1954 N LEU B 250 -15.787 35.210 21.771 1.00 79.25 N
ATOM 1955 CA LEU B 250 -16.424 35.010 23.068 1.00 79.25 C
ATOM 1956 C LEU B 250 -15.523 35.500 24.197 1.00 79.25 C
ATOM 1957 CB LEU B 250 -16.764 33.532 23.275 1.00 79.25 C
ATOM 1958 O LEU B 250 -15.998 36.122 25.150 1.00 79.25 O
ATOM 1959 CG LEU B 250 -18.144 33.080 22.795 1.00 79.25 C
ATOM 1960 CD1 LEU B 250 -18.042 31.740 22.075 1.00 79.25 C
ATOM 1961 CD2 LEU B 250 -19.115 32.990 23.968 1.00 79.25 C
ATOM 1962 N LYS B 251 -14.293 35.263 24.101 1.00 76.49 N
ATOM 1963 CA LYS B 251 -13.337 35.689 25.119 1.00 76.49 C
ATOM 1964 C LYS B 251 -13.236 37.211 25.176 1.00 76.49 C
ATOM 1965 CB LYS B 251 -11.959 35.082 24.850 1.00 76.49 C
ATOM 1966 O LYS B 251 -13.094 37.789 26.255 1.00 76.49 O
ATOM 1967 CG LYS B 251 -11.842 33.616 25.240 1.00 76.49 C
ATOM 1968 CD LYS B 251 -10.421 33.261 25.661 1.00 76.49 C
ATOM 1969 CE LYS B 251 -10.339 31.846 26.216 1.00 76.49 C
ATOM 1970 NZ LYS B 251 -8.948 31.495 26.634 1.00 76.49 N
ATOM 1971 N GLU B 252 -13.334 37.826 24.051 1.00 72.34 N
ATOM 1972 CA GLU B 252 -13.315 39.284 23.993 1.00 72.34 C
ATOM 1973 C GLU B 252 -14.546 39.880 24.670 1.00 72.34 C
ATOM 1974 CB GLU B 252 -13.229 39.763 22.542 1.00 72.34 C
ATOM 1975 O GLU B 252 -14.449 40.887 25.373 1.00 72.34 O
ATOM 1976 CG GLU B 252 -11.835 39.656 21.940 1.00 72.34 C
ATOM 1977 CD GLU B 252 -11.780 40.065 20.477 1.00 72.34 C
ATOM 1978 OE1 GLU B 252 -10.682 40.025 19.876 1.00 72.34 O
ATOM 1979 OE2 GLU B 252 -12.843 40.429 19.926 1.00 72.34 O
ATOM 1980 N GLU B 253 -15.642 39.185 24.441 1.00 73.06 N
ATOM 1981 CA GLU B 253 -16.892 39.620 25.055 1.00 73.06 C
ATOM 1982 C GLU B 253 -16.835 39.489 26.575 1.00 73.06 C
ATOM 1983 CB GLU B 253 -18.072 38.816 24.502 1.00 73.06 C
ATOM 1984 O GLU B 253 -17.324 40.361 27.297 1.00 73.06 O
ATOM 1985 CG GLU B 253 -18.494 39.230 23.100 1.00 73.06 C
ATOM 1986 CD GLU B 253 -19.675 38.433 22.569 1.00 73.06 C
ATOM 1987 OE1 GLU B 253 -20.048 38.615 21.388 1.00 73.06 O
ATOM 1988 OE2 GLU B 253 -20.232 37.620 23.341 1.00 73.06 O
ATOM 1989 N MET B 254 -16.247 38.459 27.004 1.00 76.62 N
ATOM 1990 CA MET B 254 -16.124 38.203 28.437 1.00 76.62 C
ATOM 1991 C MET B 254 -15.170 39.199 29.087 1.00 76.62 C
ATOM 1992 CB MET B 254 -15.641 36.774 28.688 1.00 76.62 C
ATOM 1993 O MET B 254 -15.369 39.597 30.236 1.00 76.62 O
ATOM 1994 CG MET B 254 -16.659 35.708 28.319 1.00 76.62 C
ATOM 1995 SD MET B 254 -15.951 34.016 28.354 1.00 76.62 S
ATOM 1996 CE MET B 254 -15.609 33.849 30.128 1.00 76.62 C
ATOM 1997 N ALA B 255 -14.173 39.614 28.357 1.00 73.07 N
ATOM 1998 CA ALA B 255 -13.174 40.554 28.859 1.00 73.07 C
ATOM 1999 C ALA B 255 -13.737 41.971 28.920 1.00 73.07 C
[truncated: 4,933 more rows]

## Sheet: Supplementary Data 4
MODEL 1
ATOM 1 N MET B 1 -38.342 14.829 31.989 1.00 21.92 N
ATOM 2 CA MET B 1 -37.465 14.511 33.113 1.00 21.92 C
ATOM 3 C MET B 1 -36.013 14.409 32.658 1.00 21.92 C
ATOM 4 CB MET B 1 -37.898 13.205 33.780 1.00 21.92 C
ATOM 5 O MET B 1 -35.669 13.538 31.858 1.00 21.92 O
ATOM 6 CG MET B 1 -37.859 13.250 35.299 1.00 21.92 C
ATOM 7 SD MET B 1 -38.408 11.676 36.064 1.00 21.92 S
ATOM 8 CE MET B 1 -38.019 12.012 37.804 1.00 21.92 C
ATOM 9 N LEU B 2 -35.533 15.533 32.111 1.00 23.10 N
ATOM 10 CA LEU B 2 -34.198 15.786 31.580 1.00 23.10 C
ATOM 11 C LEU B 2 -33.128 15.429 32.606 1.00 23.10 C
ATOM 12 CB LEU B 2 -34.055 17.253 31.165 1.00 23.10 C
ATOM 13 O LEU B 2 -33.215 15.835 33.767 1.00 23.10 O
ATOM 14 CG LEU B 2 -34.546 17.612 29.762 1.00 23.10 C
ATOM 15 CD1 LEU B 2 -34.988 19.071 29.712 1.00 23.10 C
ATOM 16 CD2 LEU B 2 -33.458 17.342 28.729 1.00 23.10 C
ATOM 17 N VAL B 3 -32.732 14.193 32.472 1.00 25.68 N
ATOM 18 CA VAL B 3 -31.711 13.666 33.372 1.00 25.68 C
ATOM 19 C VAL B 3 -30.551 14.654 33.471 1.00 25.68 C
ATOM 20 CB VAL B 3 -31.199 12.286 32.903 1.00 25.68 C
ATOM 21 O VAL B 3 -29.969 15.042 32.455 1.00 25.68 O
ATOM 22 CG1 VAL B 3 -30.138 11.750 33.863 1.00 25.68 C
ATOM 23 CG2 VAL B 3 -32.359 11.300 32.780 1.00 25.68 C
ATOM 24 N GLU B 4 -30.793 15.656 34.283 1.00 26.23 N
ATOM 25 CA GLU B 4 -29.676 16.496 34.705 1.00 26.23 C
ATOM 26 C GLU B 4 -28.438 15.658 35.008 1.00 26.23 C
ATOM 27 CB GLU B 4 -30.062 17.327 35.931 1.00 26.23 C
ATOM 28 O GLU B 4 -28.479 14.767 35.860 1.00 26.23 O
ATOM 29 CG GLU B 4 -29.925 18.829 35.724 1.00 26.23 C
ATOM 30 CD GLU B 4 -30.416 19.645 36.909 1.00 26.23 C
ATOM 31 OE1 GLU B 4 -30.275 20.889 36.890 1.00 26.23 O
ATOM 32 OE2 GLU B 4 -30.944 19.036 37.866 1.00 26.23 O
ATOM 33 N VAL B 5 -27.875 15.122 33.893 1.00 32.10 N
ATOM 34 CA VAL B 5 -26.637 14.373 34.085 1.00 32.10 C
ATOM 35 C VAL B 5 -25.756 15.084 35.109 1.00 32.10 C
ATOM 36 CB VAL B 5 -25.870 14.195 32.755 1.00 32.10 C
ATOM 37 O VAL B 5 -25.427 16.261 34.944 1.00 32.10 O
ATOM 38 CG1 VAL B 5 -24.661 13.282 32.947 1.00 32.10 C
ATOM 39 CG2 VAL B 5 -26.797 13.640 31.675 1.00 32.10 C
ATOM 40 N ARG B 6 -26.113 14.792 36.305 1.00 30.74 N
ATOM 41 CA ARG B 6 -25.240 15.293 37.360 1.00 30.74 C
ATOM 42 C ARG B 6 -23.772 15.102 36.993 1.00 30.74 C
ATOM 43 CB ARG B 6 -25.542 14.593 38.687 1.00 30.74 C
ATOM 44 O ARG B 6 -23.378 14.034 36.521 1.00 30.74 O
ATOM 45 CG ARG B 6 -26.624 15.274 39.510 1.00 30.74 C
ATOM 46 CD ARG B 6 -26.785 14.625 40.878 1.00 30.74 C
ATOM 47 NE ARG B 6 -27.877 15.229 41.636 1.00 30.74 N
ATOM 48 NH1 ARG B 6 -27.447 14.061 43.582 1.00 30.74 N
ATOM 49 NH2 ARG B 6 -29.182 15.556 43.497 1.00 30.74 N
ATOM 50 CZ ARG B 6 -28.166 14.947 42.903 1.00 30.74 C
ATOM 51 N PRO B 7 -23.060 16.091 36.754 1.00 34.38 N
ATOM 52 CA PRO B 7 -21.634 15.905 36.477 1.00 34.38 C
ATOM 53 C PRO B 7 -20.993 14.846 37.372 1.00 34.38 C
ATOM 54 CB PRO B 7 -21.037 17.287 36.755 1.00 34.38 C
ATOM 55 O PRO B 7 -21.364 14.713 38.541 1.00 34.38 O
ATOM 56 CG PRO B 7 -22.160 18.075 37.348 1.00 34.38 C
ATOM 57 CD PRO B 7 -23.376 17.197 37.415 1.00 34.38 C
ATOM 58 N VAL B 8 -20.952 13.577 36.855 1.00 36.65 N
ATOM 59 CA VAL B 8 -20.141 12.640 37.625 1.00 36.65 C
ATOM 60 C VAL B 8 -18.957 13.373 38.251 1.00 36.65 C
ATOM 61 CB VAL B 8 -19.640 11.469 36.749 1.00 36.65 C
ATOM 62 O VAL B 8 -18.285 14.163 37.583 1.00 36.65 O
ATOM 63 CG1 VAL B 8 -18.880 10.449 37.594 1.00 36.65 C
ATOM 64 CG2 VAL B 8 -20.811 10.804 36.028 1.00 36.65 C
ATOM 65 N ALA B 9 -19.151 13.562 39.568 1.00 39.85 N
ATOM 66 CA ALA B 9 -18.042 14.161 40.307 1.00 39.85 C
ATOM 67 C ALA B 9 -16.714 13.515 39.921 1.00 39.85 C
ATOM 68 CB ALA B 9 -18.274 14.034 41.810 1.00 39.85 C
ATOM 69 O ALA B 9 -16.526 12.310 40.103 1.00 39.85 O
ATOM 70 N LEU B 10 -16.223 13.845 38.725 1.00 44.98 N
ATOM 71 CA LEU B 10 -14.890 13.370 38.369 1.00 44.98 C
ATOM 72 C LEU B 10 -13.951 13.436 39.569 1.00 44.98 C
ATOM 73 CB LEU B 10 -14.319 14.195 37.213 1.00 44.98 C
ATOM 74 O LEU B 10 -14.187 14.202 40.506 1.00 44.98 O
ATOM 75 CG LEU B 10 -14.966 13.983 35.844 1.00 44.98 C
ATOM 76 CD1 LEU B 10 -14.643 15.151 34.918 1.00 44.98 C
ATOM 77 CD2 LEU B 10 -14.503 12.665 35.231 1.00 44.98 C
ATOM 78 N PRO B 11 -13.146 12.400 39.831 1.00 49.26 N
ATOM 79 CA PRO B 11 -12.163 12.537 40.907 1.00 49.26 C
ATOM 80 C PRO B 11 -11.543 13.932 40.967 1.00 49.26 C
ATOM 81 CB PRO B 11 -11.107 11.485 40.557 1.00 49.26 C
ATOM 82 O PRO B 11 -11.475 14.625 39.949 1.00 49.26 O
ATOM 83 CG PRO B 11 -11.665 10.764 39.372 1.00 49.26 C
ATOM 84 CD PRO B 11 -12.869 11.515 38.880 1.00 49.26 C
ATOM 85 N ALA B 12 -11.527 14.431 42.135 1.00 48.70 N
ATOM 86 CA ALA B 12 -11.017 15.773 42.406 1.00 48.70 C
ATOM 87 C ALA B 12 -9.820 16.093 41.516 1.00 48.70 C
ATOM 88 CB ALA B 12 -10.634 15.910 43.877 1.00 48.70 C
ATOM 89 O ALA B 12 -9.666 17.228 41.056 1.00 48.70 O
ATOM 90 N TRP B 13 -9.094 14.989 41.214 1.00 50.92 N
ATOM 91 CA TRP B 13 -7.863 15.259 40.478 1.00 50.92 C
ATOM 92 C TRP B 13 -8.166 15.652 39.036 1.00 50.92 C
ATOM 93 CB TRP B 13 -6.942 14.036 40.504 1.00 50.92 C
ATOM 94 O TRP B 13 -7.367 16.338 38.392 1.00 50.92 O
ATOM 95 CG TRP B 13 -7.483 12.850 39.762 1.00 50.92 C
ATOM 96 CD1 TRP B 13 -8.289 11.864 40.260 1.00 50.92 C
ATOM 97 CD2 TRP B 13 -7.251 12.524 38.388 1.00 50.92 C
ATOM 98 CE2 TRP B 13 -7.949 11.326 38.120 1.00 50.92 C
ATOM 99 CE3 TRP B 13 -6.522 13.130 37.357 1.00 50.92 C
ATOM 100 NE1 TRP B 13 -8.573 10.944 39.277 1.00 50.92 N
ATOM 101 CH2 TRP B 13 -7.217 11.335 35.869 1.00 50.92 C
ATOM 102 CZ2 TRP B 13 -7.939 10.721 36.860 1.00 50.92 C
ATOM 103 CZ3 TRP B 13 -6.512 12.527 36.104 1.00 50.92 C
ATOM 104 N VAL B 14 -9.226 14.979 38.545 1.00 53.98 N
ATOM 105 CA VAL B 14 -9.652 15.293 37.185 1.00 53.98 C
ATOM 106 C VAL B 14 -9.909 16.793 37.058 1.00 53.98 C
ATOM 107 CB VAL B 14 -10.919 14.501 36.790 1.00 53.98 C
ATOM 108 O VAL B 14 -9.569 17.403 36.041 1.00 53.98 O
ATOM 109 CG1 VAL B 14 -11.406 14.918 35.404 1.00 53.98 C
ATOM 110 CG2 VAL B 14 -10.642 12.999 36.833 1.00 53.98 C
ATOM 111 N GLY B 15 -10.544 17.293 38.178 1.00 52.18 N
ATOM 112 CA GLY B 15 -10.813 18.721 38.226 1.00 52.18 C
ATOM 113 C GLY B 15 -9.554 19.566 38.208 1.00 52.18 C
ATOM 114 O GLY B 15 -9.583 20.725 37.789 1.00 52.18 O
ATOM 115 N SER B 16 -8.490 18.817 38.617 1.00 53.18 N
ATOM 116 CA SER B 16 -7.219 19.529 38.705 1.00 53.18 C
ATOM 117 C SER B 16 -6.513 19.568 37.354 1.00 53.18 C
ATOM 118 CB SER B 16 -6.309 18.876 39.746 1.00 53.18 C
ATOM 119 O SER B 16 -5.590 20.360 37.153 1.00 53.18 O
ATOM 120 OG SER B 16 -6.164 17.490 39.489 1.00 53.18 O
ATOM 121 N VAL B 17 -7.084 18.696 36.494 1.00 55.16 N
ATOM 122 CA VAL B 17 -6.454 18.656 35.179 1.00 55.16 C
ATOM 123 C VAL B 17 -7.255 19.506 34.196 1.00 55.16 C
ATOM 124 CB VAL B 17 -6.329 17.208 34.653 1.00 55.16 C
ATOM 125 O VAL B 17 -8.374 19.146 33.822 1.00 55.16 O
ATOM 126 CG1 VAL B 17 -5.549 17.177 33.340 1.00 55.16 C
ATOM 127 CG2 VAL B 17 -5.659 16.318 35.698 1.00 55.16 C
ATOM 128 N PRO B 18 -6.776 20.638 34.030 1.00 56.93 N
ATOM 129 CA PRO B 18 -7.498 21.602 33.196 1.00 56.93 C
ATOM 130 C PRO B 18 -8.127 20.960 31.962 1.00 56.93 C
ATOM 131 CB PRO B 18 -6.413 22.605 32.796 1.00 56.93 C
ATOM 132 O PRO B 18 -9.252 21.302 31.589 1.00 56.93 O
ATOM 133 CG PRO B 18 -5.268 22.315 33.713 1.00 56.93 C
ATOM 134 CD PRO B 18 -5.443 20.932 34.271 1.00 56.93 C
ATOM 135 N LEU B 19 -7.453 19.913 31.479 1.00 59.58 N
ATOM 136 CA LEU B 19 -7.912 19.321 30.227 1.00 59.58 C
ATOM 137 C LEU B 19 -9.142 18.449 30.455 1.00 59.58 C
ATOM 138 CB LEU B 19 -6.796 18.493 29.585 1.00 59.58 C
ATOM 139 O LEU B 19 -9.830 18.077 29.503 1.00 59.58 O
ATOM 140 CG LEU B 19 -5.821 19.251 28.683 1.00 59.58 C
ATOM 141 CD1 LEU B 19 -4.421 18.659 28.801 1.00 59.58 C
ATOM 142 CD2 LEU B 19 -6.299 19.224 27.235 1.00 59.58 C
ATOM 143 N LEU B 20 -9.382 18.235 31.686 1.00 64.99 N
ATOM 144 CA LEU B 20 -10.500 17.358 32.016 1.00 64.99 C
ATOM 145 C LEU B 20 -11.682 18.161 32.547 1.00 64.99 C
ATOM 146 CB LEU B 20 -10.074 16.311 33.048 1.00 64.99 C
ATOM 147 O LEU B 20 -12.657 17.587 33.039 1.00 64.99 O
ATOM 148 CG LEU B 20 -9.014 15.304 32.596 1.00 64.99 C
ATOM 149 CD1 LEU B 20 -8.543 14.464 33.779 1.00 64.99 C
ATOM 150 CD2 LEU B 20 -9.561 14.414 31.486 1.00 64.99 C
ATOM 151 N ARG B 21 -11.528 19.494 32.333 1.00 63.35 N
ATOM 152 CA ARG B 21 -12.575 20.355 32.872 1.00 63.35 C
ATOM 153 C ARG B 21 -13.469 20.893 31.759 1.00 63.35 C
ATOM 154 CB ARG B 21 -11.965 21.515 33.661 1.00 63.35 C
ATOM 155 O ARG B 21 -12.995 21.170 30.655 1.00 63.35 O
ATOM 156 CG ARG B 21 -11.485 21.130 35.051 1.00 63.35 C
ATOM 157 CD ARG B 21 -10.987 22.338 35.831 1.00 63.35 C
ATOM 158 NE ARG B 21 -10.451 21.955 37.134 1.00 63.35 N
ATOM 159 NH1 ARG B 21 -9.699 24.071 37.678 1.00 63.35 N
ATOM 160 NH2 ARG B 21 -9.401 22.332 39.142 1.00 63.35 N
ATOM 161 CZ ARG B 21 -9.851 22.787 37.982 1.00 63.35 C
ATOM 162 N GLY B 22 -14.693 20.926 32.083 1.00 75.36 N
ATOM 163 CA GLY B 22 -15.624 21.568 31.169 1.00 75.36 C
ATOM 164 C GLY B 22 -15.824 20.792 29.881 1.00 75.36 C
ATOM 165 O GLY B 22 -16.007 19.573 29.906 1.00 75.36 O
ATOM 166 N GLY B 23 -15.821 21.424 28.773 1.00 85.00 N
ATOM 167 CA GLY B 23 -16.029 20.822 27.466 1.00 85.00 C
ATOM 168 C GLY B 23 -14.840 20.010 26.987 1.00 85.00 C
ATOM 169 O GLY B 23 -14.985 19.134 26.132 1.00 85.00 O
ATOM 170 N TRP B 24 -13.652 20.162 27.732 1.00 87.66 N
ATOM 171 CA TRP B 24 -12.426 19.478 27.333 1.00 87.66 C
ATOM 172 C TRP B 24 -12.479 18.002 27.708 1.00 87.66 C
ATOM 173 CB TRP B 24 -11.206 20.139 27.980 1.00 87.66 C
ATOM 174 O TRP B 24 -11.711 17.193 27.183 1.00 87.66 O
ATOM 175 CG TRP B 24 -10.967 21.549 27.530 1.00 87.66 C
ATOM 176 CD1 TRP B 24 -11.050 22.682 28.291 1.00 87.66 C
ATOM 177 CD2 TRP B 24 -10.609 21.976 26.212 1.00 87.66 C
ATOM 178 CE2 TRP B 24 -10.491 23.383 26.246 1.00 87.66 C
ATOM 179 CE3 TRP B 24 -10.376 21.304 25.005 1.00 87.66 C
ATOM 180 NE1 TRP B 24 -10.764 23.789 27.524 1.00 87.66 N
ATOM 181 CH2 TRP B 24 -9.927 23.449 23.948 1.00 87.66 C
ATOM 182 CZ2 TRP B 24 -10.149 24.131 25.117 1.00 87.66 C
ATOM 183 CZ3 TRP B 24 -10.036 22.051 23.882 1.00 87.66 C
ATOM 184 N SER B 25 -13.409 17.629 28.622 1.00 86.18 N
ATOM 185 CA SER B 25 -13.544 16.247 29.069 1.00 86.18 C
ATOM 186 C SER B 25 -13.950 15.331 27.919 1.00 86.18 C
ATOM 187 CB SER B 25 -14.571 16.146 30.198 1.00 86.18 C
ATOM 188 O SER B 25 -13.718 14.121 27.970 1.00 86.18 O
ATOM 189 OG SER B 25 -15.851 16.560 29.753 1.00 86.18 O
ATOM 190 N THR B 26 -14.492 15.927 26.895 1.00 90.31 N
ATOM 191 CA THR B 26 -14.893 15.155 25.724 1.00 90.31 C
ATOM 192 C THR B 26 -13.677 14.527 25.048 1.00 90.31 C
ATOM 193 CB THR B 26 -15.651 16.031 24.710 1.00 90.31 C
ATOM 194 O THR B 26 -13.802 13.529 24.336 1.00 90.31 O
ATOM 195 CG2 THR B 26 -16.146 15.202 23.529 1.00 90.31 C
ATOM 196 OG1 THR B 26 -16.777 16.637 25.358 1.00 90.31 O
ATOM 197 N LEU B 27 -12.476 15.049 25.261 1.00 90.48 N
ATOM 198 CA LEU B 27 -11.234 14.507 24.721 1.00 90.48 C
ATOM 199 C LEU B 27 -10.998 13.086 25.223 1.00 90.48 C
ATOM 200 CB LEU B 27 -10.049 15.399 25.103 1.00 90.48 C
ATOM 201 O LEU B 27 -10.321 12.295 24.563 1.00 90.48 O
ATOM 202 CG LEU B 27 -9.859 16.666 24.268 1.00 90.48 C
ATOM 203 CD1 LEU B 27 -8.820 17.576 24.915 1.00 90.48 C
ATOM 204 CD2 LEU B 27 -9.452 16.311 22.842 1.00 90.48 C
ATOM 205 N LEU B 28 -11.629 12.782 26.357 1.00 89.40 N
ATOM 206 CA LEU B 28 -11.446 11.470 26.968 1.00 89.40 C
ATOM 207 C LEU B 28 -12.069 10.377 26.107 1.00 89.40 C
ATOM 208 CB LEU B 28 -12.060 11.442 28.371 1.00 89.40 C
ATOM 209 O LEU B 28 -11.742 9.198 26.259 1.00 89.40 O
ATOM 210 CG LEU B 28 -11.341 12.264 29.442 1.00 89.40 C
ATOM 211 CD1 LEU B 28 -12.123 12.229 30.750 1.00 89.40 C
ATOM 212 CD2 LEU B 28 -9.921 11.749 29.648 1.00 89.40 C
ATOM 213 N TRP B 29 -12.882 10.789 25.167 1.00 91.94 N
ATOM 214 CA TRP B 29 -13.509 9.819 24.275 1.00 91.94 C
ATOM 215 C TRP B 29 -12.490 9.240 23.299 1.00 91.94 C
ATOM 216 CB TRP B 29 -14.663 10.464 23.504 1.00 91.94 C
ATOM 217 O TRP B 29 -12.758 8.234 22.637 1.00 91.94 O
ATOM 218 CG TRP B 29 -15.892 10.700 24.331 1.00 91.94 C
ATOM 219 CD1 TRP B 29 -15.941 11.114 25.633 1.00 91.94 C
ATOM 220 CD2 TRP B 29 -17.249 10.530 23.912 1.00 91.94 C
ATOM 221 CE2 TRP B 29 -18.071 10.860 25.012 1.00 91.94 C
ATOM 222 CE3 TRP B 29 -17.851 10.132 22.711 1.00 91.94 C
ATOM 223 NE1 TRP B 29 -17.249 11.213 26.049 1.00 91.94 N
ATOM 224 CH2 TRP B 29 -20.028 10.410 23.760 1.00 91.94 C
ATOM 225 CZ2 TRP B 29 -19.465 10.803 24.947 1.00 91.94 C
ATOM 226 CZ3 TRP B 29 -19.239 10.076 22.648 1.00 91.94 C
ATOM 227 N ILE B 30 -11.319 9.803 23.216 1.00 93.99 N
ATOM 228 CA ILE B 30 -10.247 9.285 22.374 1.00 93.99 C
ATOM 229 C ILE B 30 -9.780 7.932 22.907 1.00 93.99 C
ATOM 230 CB ILE B 30 -9.060 10.271 22.300 1.00 93.99 C
ATOM 231 O ILE B 30 -9.416 7.044 22.133 1.00 93.99 O
ATOM 232 CG1 ILE B 30 -9.435 11.496 21.458 1.00 93.99 C
ATOM 233 CG2 ILE B 30 -7.817 9.577 21.734 1.00 93.99 C
ATOM 234 CD1 ILE B 30 -8.405 12.616 21.502 1.00 93.99 C
ATOM 235 N VAL B 31 -9.901 7.772 24.224 1.00 93.89 N
ATOM 236 CA VAL B 31 -9.385 6.581 24.889 1.00 93.89 C
ATOM 237 C VAL B 31 -10.159 5.350 24.421 1.00 93.89 C
ATOM 238 CB VAL B 31 -9.466 6.709 26.427 1.00 93.89 C
ATOM 239 O VAL B 31 -9.566 4.378 23.948 1.00 93.89 O
ATOM 240 CG1 VAL B 31 -9.131 5.378 27.098 1.00 93.89 C
ATOM 241 CG2 VAL B 31 -8.530 7.811 26.920 1.00 93.89 C
ATOM 242 N PRO B 32 -11.536 5.332 24.494 1.00 93.53 N
ATOM 243 CA PRO B 32 -12.238 4.145 23.999 1.00 93.53 C
ATOM 244 C PRO B 32 -12.048 3.930 22.499 1.00 93.53 C
ATOM 245 CB PRO B 32 -13.703 4.441 24.328 1.00 93.53 C
ATOM 246 O PRO B 32 -12.035 2.788 22.033 1.00 93.53 O
ATOM 247 CG PRO B 32 -13.763 5.923 24.510 1.00 93.53 C
ATOM 248 CD PRO B 32 -12.446 6.389 25.062 1.00 93.53 C
ATOM 249 N VAL B 33 -11.902 5.004 21.735 1.00 95.29 N
ATOM 250 CA VAL B 33 -11.664 4.881 20.301 1.00 95.29 C
ATOM 251 C VAL B 33 -10.326 4.187 20.056 1.00 95.29 C
ATOM 252 CB VAL B 33 -11.686 6.259 19.602 1.00 95.29 C
ATOM 253 O VAL B 33 -10.250 3.226 19.288 1.00 95.29 O
ATOM 254 CG1 VAL B 33 -11.140 6.151 18.179 1.00 95.29 C
ATOM 255 CG2 VAL B 33 -13.104 6.829 19.591 1.00 95.29 C
ATOM 256 N VAL B 34 -9.312 4.636 20.726 1.00 96.62 N
ATOM 257 CA VAL B 34 -7.976 4.069 20.573 1.00 96.62 C
ATOM 258 C VAL B 34 -7.971 2.620 21.057 1.00 96.62 C
ATOM 259 CB VAL B 34 -6.919 4.891 21.343 1.00 96.62 C
ATOM 260 O VAL B 34 -7.401 1.743 20.404 1.00 96.62 O
ATOM 261 CG1 VAL B 34 -5.589 4.141 21.402 1.00 96.62 C
ATOM 262 CG2 VAL B 34 -6.734 6.262 20.695 1.00 96.62 C
ATOM 263 N ALA B 35 -8.651 2.376 22.207 1.00 96.59 N
ATOM 264 CA ALA B 35 -8.730 1.023 22.752 1.00 96.59 C
ATOM 265 C ALA B 35 -9.409 0.074 21.768 1.00 96.59 C
ATOM 266 CB ALA B 35 -9.478 1.029 24.083 1.00 96.59 C
ATOM 267 O ALA B 35 -8.930 -1.039 21.540 1.00 96.59 O
ATOM 268 N LEU B 36 -10.457 0.567 21.167 1.00 96.53 N
ATOM 269 CA LEU B 36 -11.191 -0.238 20.197 1.00 96.53 C
ATOM 270 C LEU B 36 -10.335 -0.521 18.967 1.00 96.53 C
ATOM 271 CB LEU B 36 -12.484 0.469 19.782 1.00 96.53 C
ATOM 272 O LEU B 36 -10.277 -1.659 18.495 1.00 96.53 O
ATOM 273 CG LEU B 36 -13.336 -0.239 18.728 1.00 96.53 C
ATOM 274 CD1 LEU B 36 -13.781 -1.606 19.237 1.00 96.53 C
ATOM 275 CD2 LEU B 36 -14.541 0.616 18.352 1.00 96.53 C
ATOM 276 N MET B 37 -9.616 0.487 18.479 1.00 97.16 N
ATOM 277 CA MET B 37 -8.771 0.338 17.298 1.00 97.16 C
ATOM 278 C MET B 37 -7.615 -0.618 17.572 1.00 97.16 C
ATOM 279 CB MET B 37 -8.230 1.697 16.849 1.00 97.16 C
ATOM 280 O MET B 37 -7.281 -1.454 16.730 1.00 97.16 O
ATOM 281 CG MET B 37 -9.310 2.674 16.416 1.00 97.16 C
ATOM 282 SD MET B 37 -10.318 2.036 15.021 1.00 97.16 S
ATOM 283 CE MET B 37 -11.970 2.571 15.549 1.00 97.16 C
ATOM 284 N LEU B 38 -7.049 -0.523 18.739 1.00 97.02 N
ATOM 285 CA LEU B 38 -5.947 -1.406 19.107 1.00 97.02 C
ATOM 286 C LEU B 38 -6.432 -2.843 19.265 1.00 97.02 C
ATOM 287 CB LEU B 38 -5.291 -0.931 20.406 1.00 97.02 C
ATOM 288 O LEU B 38 -5.734 -3.784 18.881 1.00 97.02 O
ATOM 289 CG LEU B 38 -4.473 0.358 20.319 1.00 97.02 C
ATOM 290 CD1 LEU B 38 -3.935 0.738 21.695 1.00 97.02 C
ATOM 291 CD2 LEU B 38 -3.332 0.203 19.319 1.00 97.02 C
ATOM 292 N ALA B 39 -7.654 -2.972 19.832 1.00 96.94 N
ATOM 293 CA ALA B 39 -8.237 -4.305 19.967 1.00 96.94 C
ATOM 294 C ALA B 39 -8.432 -4.959 18.602 1.00 96.94 C
ATOM 295 CB ALA B 39 -9.567 -4.230 20.713 1.00 96.94 C
ATOM 296 O ALA B 39 -8.104 -6.133 18.417 1.00 96.94 O
ATOM 297 N LEU B 40 -8.924 -4.181 17.672 1.00 96.81 N
ATOM 298 CA LEU B 40 -9.135 -4.700 16.325 1.00 96.81 C
ATOM 299 C LEU B 40 -7.808 -5.056 15.665 1.00 96.81 C
ATOM 300 CB LEU B 40 -9.887 -3.677 15.469 1.00 96.81 C
ATOM 301 O LEU B 40 -7.700 -6.082 14.991 1.00 96.81 O
ATOM 302 CG LEU B 40 -11.370 -3.485 15.788 1.00 96.81 C
ATOM 303 CD1 LEU B 40 -11.929 -2.296 15.013 1.00 96.81 C
ATOM 304 CD2 LEU B 40 -12.155 -4.753 15.469 1.00 96.81 C
ATOM 305 N ARG B 41 -6.812 -4.203 15.888 1.00 96.59 N
ATOM 306 CA ARG B 41 -5.498 -4.463 15.309 1.00 96.59 C
ATOM 307 C ARG B 41 -4.883 -5.730 15.893 1.00 96.59 C
ATOM 308 CB ARG B 41 -4.563 -3.273 15.540 1.00 96.59 C
ATOM 309 O ARG B 41 -4.297 -6.534 15.165 1.00 96.59 O
ATOM 310 CG ARG B 41 -3.151 -3.489 15.021 1.00 96.59 C
ATOM 311 CD ARG B 41 -3.134 -3.742 13.520 1.00 96.59 C
ATOM 312 NE ARG B 41 -1.781 -3.996 13.032 1.00 96.59 N
ATOM 313 NH1 ARG B 41 -1.803 -6.252 13.529 1.00 96.59 N
ATOM 314 NH2 ARG B 41 0.053 -5.301 12.577 1.00 96.59 N
ATOM 315 CZ ARG B 41 -1.180 -5.182 13.047 1.00 96.59 C
ATOM 316 N LEU B 42 -5.032 -5.963 17.193 1.00 96.27 N
ATOM 317 CA LEU B 42 -4.507 -7.152 17.854 1.00 96.27 C
ATOM 318 C LEU B 42 -5.264 -8.400 17.412 1.00 96.27 C
ATOM 319 CB LEU B 42 -4.592 -7.002 19.375 1.00 96.27 C
ATOM 320 O LEU B 42 -4.681 -9.481 17.309 1.00 96.27 O
ATOM 321 CG LEU B 42 -3.637 -5.991 20.011 1.00 96.27 C
ATOM 322 CD1 LEU B 42 -3.930 -5.849 21.501 1.00 96.27 C
ATOM 323 CD2 LEU B 42 -2.188 -6.407 19.783 1.00 96.27 C
ATOM 324 N TYR B 43 -6.570 -8.177 17.175 1.00 96.49 N
ATOM 325 CA TYR B 43 -7.371 -9.272 16.637 1.00 96.49 C
ATOM 326 C TYR B 43 -6.843 -9.718 15.279 1.00 96.49 C
ATOM 327 CB TYR B 43 -8.839 -8.855 16.515 1.00 96.49 C
ATOM 328 O TYR B 43 -6.691 -10.916 15.028 1.00 96.49 O
ATOM 329 CG TYR B 43 -9.756 -9.977 16.093 1.00 96.49 C
ATOM 330 CD1 TYR B 43 -10.112 -10.147 14.757 1.00 96.49 C
ATOM 331 CD2 TYR B 43 -10.268 -10.870 17.028 1.00 96.49 C
ATOM 332 CE1 TYR B 43 -10.958 -11.178 14.363 1.00 96.49 C
ATOM 333 CE2 TYR B 43 -11.115 -11.905 16.646 1.00 96.49 C
ATOM 334 OH TYR B 43 -12.291 -13.074 14.929 1.00 96.49 O
ATOM 335 CZ TYR B 43 -11.453 -12.051 15.313 1.00 96.49 C
ATOM 336 N GLN B 44 -6.503 -8.772 14.445 1.00 95.88 N
ATOM 337 CA GLN B 44 -5.937 -9.076 13.135 1.00 95.88 C
ATOM 338 C GLN B 44 -4.587 -9.775 13.267 1.00 95.88 C
ATOM 339 CB GLN B 44 -5.789 -7.801 12.304 1.00 95.88 C
ATOM 340 O GLN B 44 -4.284 -10.700 12.510 1.00 95.88 O
ATOM 341 CG GLN B 44 -7.115 -7.171 11.902 1.00 95.88 C
ATOM 342 CD GLN B 44 -6.941 -5.874 11.135 1.00 95.88 C
ATOM 343 NE2 GLN B 44 -7.537 -5.801 9.950 1.00 95.88 N
ATOM 344 OE1 GLN B 44 -6.275 -4.944 11.603 1.00 95.88 O
ATOM 345 N GLN B 45 -3.804 -9.299 14.267 1.00 94.66 N
ATOM 346 CA GLN B 45 -2.496 -9.896 14.520 1.00 94.66 C
ATOM 347 C GLN B 45 -2.626 -11.375 14.874 1.00 94.66 C
ATOM 348 CB GLN B 45 -1.772 -9.150 15.641 1.00 94.66 C
ATOM 349 O GLN B 45 -1.838 -12.202 14.410 1.00 94.66 O
ATOM 350 CG GLN B 45 -0.377 -9.685 15.936 1.00 94.66 C
ATOM 351 CD GLN B 45 0.627 -9.332 14.855 1.00 94.66 C
ATOM 352 NE2 GLN B 45 1.520 -10.267 14.548 1.00 94.66 N
ATOM 353 OE1 GLN B 45 0.601 -8.229 14.301 1.00 94.66 O
ATOM 354 N ALA B 46 -3.690 -11.733 15.626 1.00 93.86 N
ATOM 355 CA ALA B 46 -3.861 -13.078 16.171 1.00 93.86 C
ATOM 356 C ALA B 46 -4.469 -14.017 15.134 1.00 93.86 C
ATOM 357 CB ALA B 46 -4.733 -13.037 17.424 1.00 93.86 C
ATOM 358 O ALA B 46 -4.102 -15.193 15.062 1.00 93.86 O
ATOM 359 N PHE B 47 -5.335 -13.446 14.246 1.00 93.35 N
ATOM 360 CA PHE B 47 -6.154 -14.390 13.495 1.00 93.35 C
ATOM 361 C PHE B 47 -6.078 -14.102 12.001 1.00 93.35 C
ATOM 362 CB PHE B 47 -7.610 -14.334 13.967 1.00 93.35 C
ATOM 363 O PHE B 47 -6.524 -14.912 11.184 1.00 93.35 O
ATOM 364 CG PHE B 47 -7.791 -14.684 15.420 1.00 93.35 C
ATOM 365 CD1 PHE B 47 -7.622 -15.990 15.861 1.00 93.35 C
ATOM 366 CD2 PHE B 47 -8.130 -13.704 16.345 1.00 93.35 C
ATOM 367 CE1 PHE B 47 -7.789 -16.316 17.205 1.00 93.35 C
ATOM 368 CE2 PHE B 47 -8.299 -14.023 17.689 1.00 93.35 C
ATOM 369 CZ PHE B 47 -8.129 -15.329 18.117 1.00 93.35 C
ATOM 370 N GLY B 48 -5.493 -13.001 11.597 1.00 91.01 N
ATOM 371 CA GLY B 48 -5.492 -12.613 10.195 1.00 91.01 C
ATOM 372 C GLY B 48 -4.743 -13.588 9.307 1.00 91.01 C
ATOM 373 O GLY B 48 -5.282 -14.065 8.306 1.00 91.01 O
ATOM 374 N LEU B 49 -3.509 -13.981 9.703 1.00 87.85 N
ATOM 375 CA LEU B 49 -2.651 -14.808 8.862 1.00 87.85 C
ATOM 376 C LEU B 49 -2.905 -16.290 9.116 1.00 87.85 C
ATOM 377 CB LEU B 49 -1.177 -14.480 9.113 1.00 87.85 C
ATOM 378 O LEU B 49 -2.433 -17.144 8.362 1.00 87.85 O
ATOM 379 CG LEU B 49 -0.701 -13.100 8.656 1.00 87.85 C
ATOM 380 CD1 LEU B 49 0.748 -12.873 9.074 1.00 87.85 C
ATOM 381 CD2 LEU B 49 -0.856 -12.954 7.146 1.00 87.85 C
ATOM 382 N THR B 50 -3.720 -16.583 10.110 1.00 84.46 N
ATOM 383 CA THR B 50 -4.002 -17.976 10.441 1.00 84.46 C
ATOM 384 C THR B 50 -5.367 -18.395 9.902 1.00 84.46 C
ATOM 385 CB THR B 50 -3.954 -18.208 11.962 1.00 84.46 C
ATOM 386 O THR B 50 -5.497 -19.451 9.281 1.00 84.46 O
ATOM 387 CG2 THR B 50 -3.973 -19.697 12.292 1.00 84.46 C
ATOM 388 OG1 THR B 50 -2.755 -17.629 12.491 1.00 84.46 O
ATOM 389 N TYR B 51 -6.361 -17.543 10.115 1.00 88.49 N
ATOM 390 CA TYR B 51 -7.726 -17.925 9.773 1.00 88.49 C
ATOM 391 C TYR B 51 -8.323 -16.961 8.754 1.00 88.49 C
ATOM 392 CB TYR B 51 -8.604 -17.966 11.027 1.00 88.49 C
ATOM 393 O TYR B 51 -9.529 -16.988 8.496 1.00 88.49 O
ATOM 394 CG TYR B 51 -8.114 -18.933 12.078 1.00 88.49 C
ATOM 395 CD1 TYR B 51 -7.833 -20.259 11.756 1.00 88.49 C
ATOM 396 CD2 TYR B 51 -7.933 -18.524 13.395 1.00 88.49 C
ATOM 397 CE1 TYR B 51 -7.384 -21.154 12.722 1.00 88.49 C
ATOM 398 CE2 TYR B 51 -7.485 -19.410 14.369 1.00 88.49 C
ATOM 399 OH TYR B 51 -6.768 -21.602 14.983 1.00 88.49 O
ATOM 400 CZ TYR B 51 -7.213 -20.721 14.023 1.00 88.49 C
ATOM 401 N GLY B 52 -7.458 -16.124 8.197 1.00 88.20 N
ATOM 402 CA GLY B 52 -7.995 -15.111 7.301 1.00 88.20 C
ATOM 403 C GLY B 52 -7.571 -15.306 5.858 1.00 88.20 C
ATOM 404 O GLY B 52 -7.890 -14.486 4.995 1.00 88.20 O
ATOM 405 N LEU B 53 -7.006 -16.434 5.495 1.00 83.93 N
ATOM 406 CA LEU B 53 -6.356 -16.594 4.199 1.00 83.93 C
ATOM 407 C LEU B 53 -7.305 -17.232 3.190 1.00 83.93 C
ATOM 408 CB LEU B 53 -5.090 -17.444 4.335 1.00 83.93 C
ATOM 409 O LEU B 53 -7.122 -17.083 1.979 1.00 83.93 O
ATOM 410 CG LEU B 53 -3.993 -16.885 5.242 1.00 83.93 C
ATOM 411 CD1 LEU B 53 -2.815 -17.852 5.306 1.00 83.93 C
ATOM 412 CD2 LEU B 53 -3.539 -15.515 4.751 1.00 83.93 C
ATOM 413 N ASP B 54 -8.337 -17.979 3.683 1.00 82.14 N
ATOM 414 CA ASP B 54 -9.267 -18.687 2.809 1.00 82.14 C
ATOM 415 C ASP B 54 -10.715 -18.363 3.170 1.00 82.14 C
ATOM 416 CB ASP B 54 -9.032 -20.197 2.886 1.00 82.14 C
ATOM 417 O ASP B 54 -11.241 -18.867 4.164 1.00 82.14 O
ATOM 418 CG ASP B 54 -9.903 -20.983 1.921 1.00 82.14 C
ATOM 419 OD1 ASP B 54 -10.655 -20.365 1.137 1.00 82.14 O
ATOM 420 OD2 ASP B 54 -9.839 -22.231 1.948 1.00 82.14 O
ATOM 421 N SER B 55 -11.326 -17.575 2.289 1.00 84.54 N
ATOM 422 CA SER B 55 -12.662 -17.069 2.589 1.00 84.54 C
ATOM 423 C SER B 55 -13.704 -18.179 2.515 1.00 84.54 C
ATOM 424 CB SER B 55 -13.036 -15.942 1.625 1.00 84.54 C
ATOM 425 O SER B 55 -14.827 -18.017 2.997 1.00 84.54 O
ATOM 426 OG SER B 55 -13.100 -16.420 0.293 1.00 84.54 O
ATOM 427 N THR B 56 -13.374 -19.347 1.947 1.00 76.29 N
ATOM 428 CA THR B 56 -14.329 -20.441 1.805 1.00 76.29 C
ATOM 429 C THR B 56 -14.236 -21.397 2.991 1.00 76.29 C
ATOM 430 CB THR B 56 -14.098 -21.218 0.496 1.00 76.29 C
ATOM 431 O THR B 56 -15.068 -22.295 3.138 1.00 76.29 O
ATOM 432 CG2 THR B 56 -14.116 -20.283 -0.709 1.00 76.29 C
ATOM 433 OG1 THR B 56 -12.828 -21.877 0.556 1.00 76.29 O
ATOM 434 N SER B 57 -13.331 -21.153 3.900 1.00 82.23 N
ATOM 435 CA SER B 57 -13.132 -22.059 5.027 1.00 82.23 C
ATOM 436 C SER B 57 -14.103 -21.751 6.162 1.00 82.23 C
ATOM 437 CB SER B 57 -11.693 -21.971 5.538 1.00 82.23 C
ATOM 438 O SER B 57 -14.501 -20.600 6.350 1.00 82.23 O
ATOM 439 OG SER B 57 -11.470 -20.738 6.202 1.00 82.23 O
ATOM 440 N PRO B 58 -14.498 -22.801 6.908 1.00 87.52 N
ATOM 441 CA PRO B 58 -15.362 -22.574 8.069 1.00 87.52 C
ATOM 442 C PRO B 58 -14.722 -21.660 9.111 1.00 87.52 C
ATOM 443 CB PRO B 58 -15.570 -23.982 8.633 1.00 87.52 C
ATOM 444 O PRO B 58 -15.422 -20.897 9.782 1.00 87.52 O
ATOM 445 CG PRO B 58 -15.329 -24.897 7.476 1.00 87.52 C
ATOM 446 CD PRO B 58 -14.328 -24.253 6.560 1.00 87.52 C
ATOM 447 N GLU B 59 -13.405 -21.726 9.199 1.00 90.44 N
ATOM 448 CA GLU B 59 -12.687 -20.884 10.150 1.00 90.44 C
ATOM 449 C GLU B 59 -12.800 -19.409 9.776 1.00 90.44 C
ATOM 450 CB GLU B 59 -11.214 -21.296 10.228 1.00 90.44 C
ATOM 451 O GLU B 59 -12.925 -18.549 10.650 1.00 90.44 O
ATOM 452 CG GLU B 59 -10.992 -22.667 10.849 1.00 90.44 C
ATOM 453 CD GLU B 59 -11.187 -23.810 9.865 1.00 90.44 C
ATOM 454 OE1 GLU B 59 -11.146 -24.988 10.287 1.00 90.44 O
ATOM 455 OE2 GLU B 59 -11.380 -23.524 8.662 1.00 90.44 O
ATOM 456 N PHE B 60 -12.752 -19.182 8.512 1.00 89.86 N
ATOM 457 CA PHE B 60 -12.926 -17.809 8.052 1.00 89.86 C
ATOM 458 C PHE B 60 -14.295 -17.273 8.454 1.00 89.86 C
ATOM 459 CB PHE B 60 -12.755 -17.724 6.532 1.00 89.86 C
ATOM 460 O PHE B 60 -14.406 -16.151 8.954 1.00 89.86 O
ATOM 461 CG PHE B 60 -12.793 -16.319 5.994 1.00 89.86 C
ATOM 462 CD1 PHE B 60 -13.994 -15.744 5.599 1.00 89.86 C
ATOM 463 CD2 PHE B 60 -11.626 -15.574 5.884 1.00 89.86 C
ATOM 464 CE1 PHE B 60 -14.031 -14.443 5.101 1.00 89.86 C
ATOM 465 CE2 PHE B 60 -11.656 -14.274 5.388 1.00 89.86 C
ATOM 466 CZ PHE B 60 -12.859 -13.711 4.995 1.00 89.86 C
ATOM 467 N ASN B 61 -15.364 -18.100 8.275 1.00 92.22 N
ATOM 468 CA ASN B 61 -16.721 -17.711 8.642 1.00 92.22 C
ATOM 469 C ASN B 61 -16.839 -17.437 10.139 1.00 92.22 C
ATOM 470 CB ASN B 61 -17.722 -18.788 8.219 1.00 92.22 C
ATOM 471 O ASN B 61 -17.462 -16.455 10.547 1.00 92.22 O
ATOM 472 CG ASN B 61 -18.022 -18.754 6.733 1.00 92.22 C
ATOM 473 ND2 ASN B 61 -18.509 -19.869 6.201 1.00 92.22 N
ATOM 474 OD1 ASN B 61 -17.817 -17.735 6.069 1.00 92.22 O
ATOM 475 N ARG B 62 -16.189 -18.222 10.897 1.00 94.02 N
ATOM 476 CA ARG B 62 -16.260 -18.122 12.351 1.00 94.02 C
ATOM 477 C ARG B 62 -15.524 -16.884 12.852 1.00 94.02 C
ATOM 478 CB ARG B 62 -15.680 -19.377 13.005 1.00 94.02 C
ATOM 479 O ARG B 62 -16.049 -16.135 13.678 1.00 94.02 O
ATOM 480 CG ARG B 62 -15.711 -19.350 14.525 1.00 94.02 C
ATOM 481 CD ARG B 62 -15.242 -20.670 15.123 1.00 94.02 C
ATOM 482 NE ARG B 62 -15.231 -20.627 16.582 1.00 94.02 N
ATOM 483 NH1 ARG B 62 -14.980 -22.907 16.853 1.00 94.02 N
ATOM 484 NH2 ARG B 62 -15.109 -21.538 18.687 1.00 94.02 N
ATOM 485 CZ ARG B 62 -15.107 -21.691 17.371 1.00 94.02 C
ATOM 486 N TYR B 63 -14.389 -16.608 12.288 1.00 94.52 N
ATOM 487 CA TYR B 63 -13.527 -15.577 12.854 1.00 94.52 C
ATOM 488 C TYR B 63 -13.731 -14.244 12.144 1.00 94.52 C
ATOM 489 CB TYR B 63 -12.056 -15.996 12.765 1.00 94.52 C
ATOM 490 O TYR B 63 -13.572 -13.181 12.747 1.00 94.52 O
ATOM 491 CG TYR B 63 -11.646 -16.999 13.816 1.00 94.52 C
ATOM 492 CD1 TYR B 63 -11.111 -16.584 15.033 1.00 94.52 C
ATOM 493 CD2 TYR B 63 -11.792 -18.364 13.593 1.00 94.52 C
ATOM 494 CE1 TYR B 63 -10.730 -17.505 16.003 1.00 94.52 C
ATOM 495 CE2 TYR B 63 -11.414 -19.294 14.556 1.00 94.52 C
ATOM 496 OH TYR B 63 -10.510 -19.772 16.713 1.00 94.52 O
ATOM 497 CZ TYR B 63 -10.886 -18.856 15.756 1.00 94.52 C
ATOM 498 N TRP B 64 -14.073 -14.231 10.928 1.00 94.70 N
ATOM 499 CA TRP B 64 -14.078 -12.971 10.191 1.00 94.70 C
ATOM 500 C TRP B 64 -15.484 -12.624 9.715 1.00 94.70 C
ATOM 501 CB TRP B 64 -13.124 -13.043 8.995 1.00 94.70 C
ATOM 502 O TRP B 64 -15.968 -11.513 9.944 1.00 94.70 O
ATOM 503 CG TRP B 64 -11.680 -13.177 9.375 1.00 94.70 C
ATOM 504 CD1 TRP B 64 -10.904 -14.299 9.286 1.00 94.70 C
ATOM 505 CD2 TRP B 64 -10.839 -12.149 9.910 1.00 94.70 C
ATOM 506 CE2 TRP B 64 -9.565 -12.720 10.121 1.00 94.70 C
ATOM 507 CE3 TRP B 64 -11.040 -10.800 10.230 1.00 94.70 C
ATOM 508 NE1 TRP B 64 -9.631 -14.031 9.733 1.00 94.70 N
ATOM 509 CH2 TRP B 64 -8.718 -10.669 10.944 1.00 94.70 C
ATOM 510 CZ2 TRP B 64 -8.494 -11.987 10.639 1.00 94.70 C
ATOM 511 CZ3 TRP B 64 -9.974 -10.072 10.745 1.00 94.70 C
ATOM 512 N MET B 65 -16.184 -13.545 9.127 1.00 94.90 N
ATOM 513 CA MET B 65 -17.531 -13.222 8.665 1.00 94.90 C
ATOM 514 C MET B 65 -18.467 -12.980 9.845 1.00 94.90 C
ATOM 515 CB MET B 65 -18.081 -14.344 7.783 1.00 94.90 C
ATOM 516 O MET B 65 -19.445 -12.240 9.725 1.00 94.90 O
ATOM 517 CG MET B 65 -17.455 -14.398 6.399 1.00 94.90 C
ATOM 518 SD MET B 65 -17.495 -12.773 5.546 1.00 94.90 S
ATOM 519 CE MET B 65 -19.285 -12.574 5.321 1.00 94.90 C
ATOM 520 N SER B 66 -18.160 -13.592 10.999 1.00 95.55 N
ATOM 521 CA SER B 66 -18.952 -13.349 12.200 1.00 95.55 C
ATOM 522 C SER B 66 -18.709 -11.946 12.747 1.00 95.55 C
ATOM 523 CB SER B 66 -18.628 -14.387 13.275 1.00 95.55 C
ATOM 524 O SER B 66 -19.567 -11.384 13.432 1.00 95.55 O
ATOM 525 OG SER B 66 -17.263 -14.313 13.651 1.00 95.55 O
ATOM 526 N LEU B 67 -17.606 -11.408 12.402 1.00 95.73 N
ATOM 527 CA LEU B 67 -17.243 -10.079 12.883 1.00 95.73 C
ATOM 528 C LEU B 67 -18.022 -9.000 12.138 1.00 95.73 C
ATOM 529 CB LEU B 67 -15.739 -9.842 12.722 1.00 95.73 C
ATOM 530 O LEU B 67 -18.311 -7.940 12.697 1.00 95.73 O
ATOM 531 CG LEU B 67 -15.191 -8.542 13.312 1.00 95.73 C
ATOM 532 CD1 LEU B 67 -15.476 -8.478 14.808 1.00 95.73 C
ATOM 533 CD2 LEU B 67 -13.695 -8.422 13.041 1.00 95.73 C
ATOM 534 N VAL B 68 -18.484 -9.228 10.981 1.00 95.42 N
ATOM 535 CA VAL B 68 -19.124 -8.239 10.119 1.00 95.42 C
ATOM 536 C VAL B 68 -20.443 -7.787 10.741 1.00 95.42 C
ATOM 537 CB VAL B 68 -19.367 -8.797 8.699 1.00 95.42 C
ATOM 538 O VAL B 68 -20.661 -6.591 10.949 1.00 95.42 O
ATOM 539 CG1 VAL B 68 -20.221 -7.831 7.879 1.00 95.42 C
ATOM 540 CG2 VAL B 68 -18.038 -9.068 7.998 1.00 95.42 C
ATOM 541 N PRO B 69 -21.332 -8.722 11.131 1.00 95.48 N
ATOM 542 CA PRO B 69 -22.565 -8.252 11.767 1.00 95.48 C
ATOM 543 C PRO B 69 -22.316 -7.606 13.128 1.00 95.48 C
ATOM 544 CB PRO B 69 -23.395 -9.530 11.913 1.00 95.48 C
ATOM 545 O PRO B 69 -23.032 -6.679 13.516 1.00 95.48 O
ATOM 546 CG PRO B 69 -22.404 -10.644 11.811 1.00 95.48 C
ATOM 547 CD PRO B 69 -21.284 -10.205 10.913 1.00 95.48 C
ATOM 548 N VAL B 70 -21.351 -8.066 13.839 1.00 95.76 N
ATOM 549 CA VAL B 70 -21.005 -7.470 15.126 1.00 95.76 C
ATOM 550 C VAL B 70 -20.592 -6.014 14.926 1.00 95.76 C
ATOM 551 CB VAL B 70 -19.875 -8.254 15.829 1.00 95.76 C
ATOM 552 O VAL B 70 -21.064 -5.125 15.639 1.00 95.76 O
ATOM 553 CG1 VAL B 70 -19.370 -7.492 17.053 1.00 95.76 C
ATOM 554 CG2 VAL B 70 -20.359 -9.648 16.225 1.00 95.76 C
ATOM 555 N GLU B 71 -19.769 -5.811 13.906 1.00 95.85 N
ATOM 556 CA GLU B 71 -19.337 -4.451 13.598 1.00 95.85 C
ATOM 557 C GLU B 71 -20.502 -3.600 13.100 1.00 95.85 C
ATOM 558 CB GLU B 71 -18.214 -4.467 12.557 1.00 95.85 C
ATOM 559 O GLU B 71 -20.633 -2.435 13.479 1.00 95.85 O
ATOM 560 CG GLU B 71 -16.887 -4.985 13.091 1.00 95.85 C
ATOM 561 CD GLU B 71 -15.769 -4.946 12.062 1.00 95.85 C
ATOM 562 OE1 GLU B 71 -14.587 -5.104 12.443 1.00 95.85 O
ATOM 563 OE2 GLU B 71 -16.077 -4.754 10.864 1.00 95.85 O
ATOM 564 N GLY B 72 -21.324 -4.227 12.304 1.00 95.49 N
ATOM 565 CA GLY B 72 -22.477 -3.515 11.778 1.00 95.49 C
ATOM 566 C GLY B 72 -23.452 -3.078 12.855 1.00 95.49 C
ATOM 567 O GLY B 72 -23.862 -1.916 12.894 1.00 95.49 O
ATOM 568 N VAL B 73 -23.762 -4.031 13.764 1.00 96.21 N
ATOM 569 CA VAL B 73 -24.665 -3.731 14.870 1.00 96.21 C
ATOM 570 C VAL B 73 -24.008 -2.731 15.818 1.00 96.21 C
ATOM 571 CB VAL B 73 -25.065 -5.011 15.639 1.00 96.21 C
ATOM 572 O VAL B 73 -24.649 -1.778 16.267 1.00 96.21 O
ATOM 573 CG1 VAL B 73 -25.808 -4.657 16.926 1.00 96.21 C
ATOM 574 CG2 VAL B 73 -25.919 -5.918 14.756 1.00 96.21 C
ATOM 575 N GLY B 74 -22.709 -2.984 16.031 1.00 96.31 N
ATOM 576 CA GLY B 74 -21.959 -2.056 16.863 1.00 96.31 C
ATOM 577 C GLY B 74 -21.948 -0.641 16.318 1.00 96.31 C
ATOM 578 O GLY B 74 -22.157 0.319 17.063 1.00 96.31 O
ATOM 579 N LEU B 75 -21.741 -0.502 15.090 1.00 96.25 N
ATOM 580 CA LEU B 75 -21.726 0.802 14.436 1.00 96.25 C
ATOM 581 C LEU B 75 -23.091 1.475 14.532 1.00 96.25 C
ATOM 582 CB LEU B 75 -21.316 0.661 12.967 1.00 96.25 C
ATOM 583 O LEU B 75 -23.179 2.673 14.808 1.00 96.25 O
ATOM 584 CG LEU B 75 -21.039 1.962 12.213 1.00 96.25 C
ATOM 585 CD1 LEU B 75 -19.800 2.648 12.778 1.00 96.25 C
ATOM 586 CD2 LEU B 75 -20.872 1.690 10.721 1.00 96.25 C
ATOM 587 N GLY B 76 -24.177 0.674 14.291 1.00 96.59 N
ATOM 588 CA GLY B 76 -25.525 1.202 14.429 1.00 96.59 C
ATOM 589 C GLY B 76 -25.826 1.711 15.826 1.00 96.59 C
ATOM 590 O GLY B 76 -26.421 2.778 15.990 1.00 96.59 O
ATOM 591 N LEU B 77 -25.356 0.980 16.791 1.00 97.01 N
ATOM 592 CA LEU B 77 -25.566 1.366 18.182 1.00 97.01 C
ATOM 593 C LEU B 77 -24.798 2.641 18.514 1.00 97.01 C
ATOM 594 CB LEU B 77 -25.135 0.238 19.123 1.00 97.01 C
ATOM 595 O LEU B 77 -25.333 3.542 19.164 1.00 97.01 O
ATOM 596 CG LEU B 77 -26.049 -0.988 19.175 1.00 97.01 C
ATOM 597 CD1 LEU B 77 -25.396 -2.101 19.987 1.00 97.01 C
ATOM 598 CD2 LEU B 77 -27.408 -0.618 19.759 1.00 97.01 C
ATOM 599 N ILE B 78 -23.614 2.711 18.025 1.00 96.62 N
ATOM 600 CA ILE B 78 -22.801 3.897 18.270 1.00 96.62 C
ATOM 601 C ILE B 78 -23.450 5.112 17.613 1.00 96.62 C
ATOM 602 CB ILE B 78 -21.358 3.711 17.748 1.00 96.62 C
ATOM 603 O ILE B 78 -23.571 6.171 18.233 1.00 96.62 O
ATOM 604 CG1 ILE B 78 -20.621 2.656 18.580 1.00 96.62 C
ATOM 605 CG2 ILE B 78 -20.604 5.044 17.761 1.00 96.62 C
ATOM 606 CD1 ILE B 78 -19.288 2.221 17.987 1.00 96.62 C
ATOM 607 N ALA B 79 -23.867 4.962 16.405 1.00 97.13 N
ATOM 608 CA ALA B 79 -24.538 6.048 15.696 1.00 97.13 C
ATOM 609 C ALA B 79 -25.790 6.500 16.442 1.00 97.13 C
ATOM 610 CB ALA B 79 -24.896 5.615 14.276 1.00 97.13 C
ATOM 611 O ALA B 79 -26.019 7.700 16.613 1.00 97.13 O
ATOM 612 N PHE B 80 -26.545 5.480 16.918 1.00 96.37 N
ATOM 613 CA PHE B 80 -27.770 5.766 17.655 1.00 96.37 C
ATOM 614 C PHE B 80 -27.465 6.530 18.937 1.00 96.37 C
ATOM 615 CB PHE B 80 -28.518 4.470 17.981 1.00 96.37 C
ATOM 616 O PHE B 80 -28.104 7.543 19.230 1.00 96.37 O
ATOM 617 CG PHE B 80 -29.750 4.674 18.821 1.00 96.37 C
ATOM 618 CD1 PHE B 80 -29.726 4.419 20.187 1.00 96.37 C
ATOM 619 CD2 PHE B 80 -30.931 5.121 18.245 1.00 96.37 C
ATOM 620 CE1 PHE B 80 -30.864 4.608 20.968 1.00 96.37 C
ATOM 621 CE2 PHE B 80 -32.073 5.312 19.019 1.00 96.37 C
ATOM 622 CZ PHE B 80 -32.037 5.054 20.379 1.00 96.37 C
ATOM 623 N LEU B 81 -26.430 6.110 19.615 1.00 95.72 N
ATOM 624 CA LEU B 81 -26.083 6.719 20.895 1.00 95.72 C
ATOM 625 C LEU B 81 -25.489 8.109 20.692 1.00 95.72 C
ATOM 626 CB LEU B 81 -25.094 5.834 21.659 1.00 95.72 C
ATOM 627 O LEU B 81 -25.811 9.040 21.433 1.00 95.72 O
ATOM 628 CG LEU B 81 -25.640 4.506 22.186 1.00 95.72 C
ATOM 629 CD1 LEU B 81 -24.517 3.680 22.805 1.00 95.72 C
ATOM 630 CD2 LEU B 81 -26.753 4.749 23.199 1.00 95.72 C
ATOM 631 N VAL B 82 -24.683 8.218 19.684 1.00 95.59 N
ATOM 632 CA VAL B 82 -24.020 9.496 19.450 1.00 95.59 C
ATOM 633 C VAL B 82 -25.021 10.501 18.883 1.00 95.59 C
ATOM 634 CB VAL B 82 -22.817 9.345 18.492 1.00 95.59 C
ATOM 635 O VAL B 82 -25.234 11.569 19.462 1.00 95.59 O
ATOM 636 CG1 VAL B 82 -22.296 10.714 18.059 1.00 95.59 C
ATOM 637 CG2 VAL B 82 -21.707 8.532 19.156 1.00 95.59 C
ATOM 638 N TRP B 83 -25.642 10.175 17.794 1.00 96.76 N
ATOM 639 CA TRP B 83 -26.586 11.079 17.145 1.00 96.76 C
ATOM 640 C TRP B 83 -27.817 11.298 18.018 1.00 96.76 C
ATOM 641 CB TRP B 83 -27.004 10.530 15.778 1.00 96.76 C
ATOM 642 O TRP B 83 -28.228 12.438 18.248 1.00 96.76 O
ATOM 643 CG TRP B 83 -25.858 10.288 14.843 1.00 96.76 C
ATOM 644 CD1 TRP B 83 -24.567 10.710 14.995 1.00 96.76 C
ATOM 645 CD2 TRP B 83 -25.902 9.570 13.606 1.00 96.76 C
ATOM 646 CE2 TRP B 83 -24.599 9.596 13.060 1.00 96.76 C
ATOM 647 CE3 TRP B 83 -26.918 8.906 12.905 1.00 96.76 C
ATOM 648 NE1 TRP B 83 -23.805 10.297 13.927 1.00 96.76 N
ATOM 649 CH2 TRP B 83 -25.298 8.340 11.180 1.00 96.76 C
ATOM 650 CZ2 TRP B 83 -24.286 8.983 11.845 1.00 96.76 C
ATOM 651 CZ3 TRP B 83 -26.604 8.296 11.696 1.00 96.76 C
ATOM 652 N GLY B 84 -28.380 10.134 18.527 1.00 94.61 N
ATOM 653 CA GLY B 84 -29.539 10.222 19.401 1.00 94.61 C
ATOM 654 C GLY B 84 -29.266 10.991 20.680 1.00 94.61 C
ATOM 655 O GLY B 84 -30.090 11.799 21.113 1.00 94.61 O
ATOM 656 N GLY B 85 -28.064 10.701 21.193 1.00 93.28 N
ATOM 657 CA GLY B 85 -27.680 11.411 22.402 1.00 93.28 C
ATOM 658 C GLY B 85 -27.564 12.911 22.201 1.00 93.28 C
ATOM 659 O GLY B 85 -28.036 13.692 23.030 1.00 93.28 O
ATOM 660 N ILE B 86 -27.007 13.347 21.118 1.00 92.84 N
ATOM 661 CA ILE B 86 -26.822 14.761 20.807 1.00 92.84 C
ATOM 662 C ILE B 86 -28.179 15.421 20.580 1.00 92.84 C
ATOM 663 CB ILE B 86 -25.918 14.953 19.568 1.00 92.84 C
ATOM 664 O ILE B 86 -28.446 16.504 21.107 1.00 92.84 O
ATOM 665 CG1 ILE B 86 -24.474 14.553 19.893 1.00 92.84 C
ATOM 666 CG2 ILE B 86 -25.987 16.399 19.069 1.00 92.84 C
ATOM 667 CD1 ILE B 86 -23.558 14.501 18.679 1.00 92.84 C
ATOM 668 N LEU B 87 -29.053 14.757 19.886 1.00 92.09 N
ATOM 669 CA LEU B 87 -30.354 15.321 19.541 1.00 92.09 C
ATOM 670 C LEU B 87 -31.276 15.342 20.755 1.00 92.09 C
ATOM 671 CB LEU B 87 -31.001 14.522 18.407 1.00 92.09 C
ATOM 672 O LEU B 87 -32.084 16.261 20.911 1.00 92.09 O
ATOM 673 CG LEU B 87 -30.337 14.635 17.034 1.00 92.09 C
ATOM 674 CD1 LEU B 87 -30.995 13.677 16.046 1.00 92.09 C
ATOM 675 CD2 LEU B 87 -30.406 16.070 16.522 1.00 92.09 C
ATOM 676 N ALA B 88 -31.090 14.382 21.646 1.00 91.14 N
ATOM 677 CA ALA B 88 -31.952 14.267 22.819 1.00 91.14 C
ATOM 678 C ALA B 88 -31.557 15.278 23.892 1.00 91.14 C
ATOM 679 CB ALA B 88 -31.897 12.849 23.383 1.00 91.14 C
ATOM 680 O ALA B 88 -32.371 15.635 24.747 1.00 91.14 O
ATOM 681 N THR B 89 -30.304 15.699 23.814 1.00 88.26 N
ATOM 682 CA THR B 89 -29.811 16.596 24.853 1.00 88.26 C
ATOM 683 C THR B 89 -29.626 18.008 24.305 1.00 88.26 C
ATOM 684 CB THR B 89 -28.481 16.092 25.442 1.00 88.26 C
ATOM 685 O THR B 89 -28.688 18.710 24.690 1.00 88.26 O
ATOM 686 CG2 THR B 89 -28.669 14.764 26.168 1.00 88.26 C
ATOM 687 OG1 THR B 89 -27.533 15.914 24.382 1.00 88.26 O
ATOM 688 N ARG B 90 -30.516 18.380 23.398 1.00 86.11 N
ATOM 689 CA ARG B 90 -30.422 19.710 22.805 1.00 86.11 C
ATOM 690 C ARG B 90 -30.436 20.791 23.880 1.00 86.11 C
ATOM 691 CB ARG B 90 -31.567 19.940 21.816 1.00 86.11 C
ATOM 692 O ARG B 90 -31.096 20.642 24.910 1.00 86.11 O
ATOM 693 CG ARG B 90 -31.415 19.178 20.509 1.00 86.11 C
ATOM 694 CD ARG B 90 -32.518 19.529 19.520 1.00 86.11 C
ATOM 695 NE ARG B 90 -32.416 18.739 18.296 1.00 86.11 N
ATOM 696 NH1 ARG B 90 -34.137 19.826 17.205 1.00 86.11 N
ATOM 697 NH2 ARG B 90 -33.008 18.124 16.164 1.00 86.11 N
ATOM 698 CZ ARG B 90 -33.187 18.898 17.225 1.00 86.11 C
ATOM 699 N CYS B 91 -29.620 21.749 23.747 1.00 81.46 N
ATOM 700 CA CYS B 91 -29.502 22.865 24.679 1.00 81.46 C
ATOM 701 C CYS B 91 -30.564 23.922 24.400 1.00 81.46 C
ATOM 702 CB CYS B 91 -28.111 23.491 24.593 1.00 81.46 C
ATOM 703 O CYS B 91 -30.457 24.675 23.431 1.00 81.46 O
ATOM 704 SG CYS B 91 -27.894 24.931 25.661 1.00 81.46 S
ATOM 705 N PRO B 92 -31.624 24.015 25.206 1.00 78.33 N
ATOM 706 CA PRO B 92 -32.717 24.962 24.968 1.00 78.33 C
ATOM 707 C PRO B 92 -32.255 26.417 25.005 1.00 78.33 C
ATOM 708 CB PRO B 92 -33.692 24.669 26.110 1.00 78.33 C
ATOM 709 O PRO B 92 -32.760 27.248 24.246 1.00 78.33 O
ATOM 710 CG PRO B 92 -33.239 23.361 26.673 1.00 78.33 C
ATOM 711 CD PRO B 92 -31.837 23.099 26.205 1.00 78.33 C
ATOM 712 N THR B 93 -31.342 26.687 25.901 1.00 78.35 N
ATOM 713 CA THR B 93 -30.849 28.054 26.022 1.00 78.35 C
ATOM 714 C THR B 93 -30.090 28.468 24.764 1.00 78.35 C
ATOM 715 CB THR B 93 -29.934 28.211 27.251 1.00 78.35 C
ATOM 716 O THR B 93 -30.169 29.622 24.338 1.00 78.35 O
ATOM 717 CG2 THR B 93 -30.748 28.256 28.540 1.00 78.35 C
ATOM 718 OG1 THR B 93 -29.028 27.103 27.310 1.00 78.35 O
ATOM 719 N CYS B 94 -29.392 27.455 24.218 1.00 79.43 N
ATOM 720 CA CYS B 94 -28.639 27.720 22.997 1.00 79.43 C
ATOM 721 C CYS B 94 -29.575 27.970 21.821 1.00 79.43 C
ATOM 722 CB CYS B 94 -27.707 26.551 22.679 1.00 79.43 C
ATOM 723 O CYS B 94 -29.309 28.833 20.983 1.00 79.43 O
ATOM 724 SG CYS B 94 -26.449 26.258 23.942 1.00 79.43 S
ATOM 725 N ALA B 95 -30.678 27.257 21.835 1.00 72.29 N
ATOM 726 CA ALA B 95 -31.672 27.376 20.771 1.00 72.29 C
ATOM 727 C ALA B 95 -32.378 28.727 20.828 1.00 72.29 C
ATOM 728 CB ALA B 95 -32.690 26.242 20.864 1.00 72.29 C
ATOM 729 O ALA B 95 -32.765 29.277 19.794 1.00 72.29 O
ATOM 730 N ARG B 96 -32.539 29.219 22.092 1.00 66.36 N
ATOM 731 CA ARG B 96 -33.264 30.469 22.296 1.00 66.36 C
ATOM 732 C ARG B 96 -32.398 31.670 21.932 1.00 66.36 C
ATOM 733 CB ARG B 96 -33.737 30.585 23.747 1.00 66.36 C
ATOM 734 O ARG B 96 -32.906 32.782 21.769 1.00 66.36 O
ATOM 735 CG ARG B 96 -34.933 29.706 24.076 1.00 66.36 C
ATOM 736 CD ARG B 96 -35.463 29.977 25.478 1.00 66.36 C
ATOM 737 NE ARG B 96 -34.858 29.086 26.464 1.00 66.36 N
ATOM 738 NH1 ARG B 96 -36.313 29.648 28.168 1.00 66.36 N
ATOM 739 NH2 ARG B 96 -34.653 28.110 28.533 1.00 66.36 N
ATOM 740 CZ ARG B 96 -35.276 28.950 27.719 1.00 66.36 C
ATOM 741 N GLY B 97 -31.098 31.459 21.568 1.00 64.75 N
ATOM 742 CA GLY B 97 -30.179 32.437 21.008 1.00 64.75 C
ATOM 743 C GLY B 97 -29.561 33.343 22.055 1.00 64.75 C
ATOM 744 O GLY B 97 -28.987 34.383 21.724 1.00 64.75 O
ATOM 745 N SER B 98 -29.777 33.063 23.398 1.00 65.13 N
ATOM 746 CA SER B 98 -29.168 34.007 24.329 1.00 65.13 C
ATOM 747 C SER B 98 -28.418 33.280 25.441 1.00 65.13 C
ATOM 748 CB SER B 98 -30.232 34.923 24.935 1.00 65.13 C
ATOM 749 O SER B 98 -28.630 33.557 26.624 1.00 65.13 O
ATOM 750 OG SER B 98 -31.514 34.617 24.416 1.00 65.13 O
ATOM 751 N PRO B 99 -27.467 32.503 25.087 1.00 69.37 N
ATOM 752 CA PRO B 99 -26.757 31.809 26.164 1.00 69.37 C
ATOM 753 C PRO B 99 -25.658 32.663 26.793 1.00 69.37 C
ATOM 754 CB PRO B 99 -26.163 30.585 25.463 1.00 69.37 C
ATOM 755 O PRO B 99 -25.135 33.575 26.147 1.00 69.37 O
ATOM 756 CG PRO B 99 -26.075 30.974 24.023 1.00 69.37 C
ATOM 757 CD PRO B 99 -27.093 32.046 23.755 1.00 69.37 C
ATOM 758 N GLU B 100 -25.451 32.421 28.069 1.00 75.98 N
ATOM 759 CA GLU B 100 -24.311 33.057 28.721 1.00 75.98 C
ATOM 760 C GLU B 100 -23.003 32.699 28.020 1.00 75.98 C
ATOM 761 CB GLU B 100 -24.243 32.657 30.197 1.00 75.98 C
ATOM 762 O GLU B 100 -22.825 31.565 27.569 1.00 75.98 O
ATOM 763 CG GLU B 100 -25.346 33.266 31.051 1.00 75.98 C
ATOM 764 CD GLU B 100 -25.213 32.933 32.528 1.00 75.98 C
ATOM 765 OE1 GLU B 100 -26.012 33.452 33.341 1.00 75.98 O
ATOM 766 OE2 GLU B 100 -24.303 32.149 32.876 1.00 75.98 O
ATOM 767 N PRO B 101 -22.049 33.610 27.895 1.00 78.71 N
ATOM 768 CA PRO B 101 -20.790 33.405 27.174 1.00 78.71 C
ATOM 769 C PRO B 101 -20.010 32.195 27.683 1.00 78.71 C
ATOM 770 CB PRO B 101 -20.019 34.701 27.436 1.00 78.71 C
ATOM 771 O PRO B 101 -19.430 31.451 26.887 1.00 78.71 O
ATOM 772 CG PRO B 101 -21.074 35.741 27.634 1.00 78.71 C
ATOM 773 CD PRO B 101 -22.248 35.104 28.322 1.00 78.71 C
ATOM 774 N ARG B 102 -19.975 32.003 28.977 1.00 77.90 N
ATOM 775 CA ARG B 102 -19.242 30.870 29.532 1.00 77.90 C
ATOM 776 C ARG B 102 -19.851 29.548 29.077 1.00 77.90 C
ATOM 777 CB ARG B 102 -19.222 30.939 31.061 1.00 77.90 C
ATOM 778 O ARG B 102 -19.132 28.572 28.853 1.00 77.90 O
ATOM 779 CG ARG B 102 -18.301 29.919 31.711 1.00 77.90 C
ATOM 780 CD ARG B 102 -18.233 30.103 33.221 1.00 77.90 C
ATOM 781 NE ARG B 102 -17.486 29.024 33.862 1.00 77.90 N
ATOM 782 NH1 ARG B 102 -17.479 29.996 35.958 1.00 77.90 N
ATOM 783 NH2 ARG B 102 -16.465 27.967 35.626 1.00 77.90 N
ATOM 784 CZ ARG B 102 -17.145 28.998 35.147 1.00 77.90 C
ATOM 785 N HIS B 103 -21.156 29.570 29.032 1.00 82.22 N
ATOM 786 CA HIS B 103 -21.874 28.394 28.553 1.00 82.22 C
ATOM 787 C HIS B 103 -21.532 28.095 27.097 1.00 82.22 C
ATOM 788 CB HIS B 103 -23.383 28.588 28.709 1.00 82.22 C
ATOM 789 O HIS B 103 -21.337 26.935 26.727 1.00 82.22 O
ATOM 790 CG HIS B 103 -24.182 27.366 28.382 1.00 82.22 C
ATOM 791 CD2 HIS B 103 -24.986 27.085 27.330 1.00 82.22 C
ATOM 792 ND1 HIS B 103 -24.206 26.254 29.195 1.00 82.22 N
ATOM 793 CE1 HIS B 103 -24.994 25.338 28.655 1.00 82.22 C
ATOM 794 NE2 HIS B 103 -25.479 25.818 27.523 1.00 82.22 N
ATOM 795 N VAL B 104 -21.369 29.055 26.243 1.00 85.98 N
ATOM 796 CA VAL B 104 -21.008 28.917 24.836 1.00 85.98 C
ATOM 797 C VAL B 104 -19.579 28.391 24.719 1.00 85.98 C
ATOM 798 CB VAL B 104 -21.146 30.257 24.080 1.00 85.98 C
ATOM 799 O VAL B 104 -19.291 27.542 23.872 1.00 85.98 O
ATOM 800 CG1 VAL B 104 -20.652 30.119 22.641 1.00 85.98 C
ATOM 801 CG2 VAL B 104 -22.596 30.736 24.106 1.00 85.98 C
ATOM 802 N GLU B 105 -18.760 28.881 25.619 1.00 85.15 N
ATOM 803 CA GLU B 105 -17.362 28.459 25.613 1.00 85.15 C
ATOM 804 C GLU B 105 -17.236 26.960 25.866 1.00 85.15 C
ATOM 805 CB GLU B 105 -16.561 29.238 26.660 1.00 85.15 C
ATOM 806 O GLU B 105 -16.415 26.286 25.241 1.00 85.15 O
ATOM 807 CG GLU B 105 -15.060 29.001 26.587 1.00 85.15 C
ATOM 808 CD GLU B 105 -14.261 29.934 27.483 1.00 85.15 C
ATOM 809 OE1 GLU B 105 -13.012 29.939 27.394 1.00 85.15 O
ATOM 810 OE2 GLU B 105 -14.888 30.664 28.282 1.00 85.15 O
ATOM 811 N VAL B 106 -18.013 26.456 26.773 1.00 86.23 N
ATOM 812 CA VAL B 106 -17.985 25.031 27.088 1.00 86.23 C
ATOM 813 C VAL B 106 -18.387 24.222 25.857 1.00 86.23 C
ATOM 814 CB VAL B 106 -18.914 24.693 28.275 1.00 86.23 C
ATOM 815 O VAL B 106 -17.804 23.171 25.580 1.00 86.23 O
ATOM 816 CG1 VAL B 106 -19.072 23.181 28.423 1.00 86.23 C
ATOM 817 CG2 VAL B 106 -18.374 25.306 29.566 1.00 86.23 C
ATOM 818 N HIS B 107 -19.323 24.748 25.104 1.00 91.07 N
ATOM 819 CA HIS B 107 -19.767 24.056 23.900 1.00 91.07 C
ATOM 820 C HIS B 107 -18.710 24.124 22.803 1.00 91.07 C
ATOM 821 CB HIS B 107 -21.085 24.649 23.397 1.00 91.07 C
ATOM 822 O HIS B 107 -18.564 23.185 22.017 1.00 91.07 O
ATOM 823 CG HIS B 107 -22.272 24.255 24.217 1.00 91.07 C
ATOM 824 CD2 HIS B 107 -23.241 25.003 24.795 1.00 91.07 C
ATOM 825 ND1 HIS B 107 -22.561 22.943 24.524 1.00 91.07 N
ATOM 826 CE1 HIS B 107 -23.661 22.902 25.257 1.00 91.07 C
ATOM 827 NE2 HIS B 107 -24.093 24.138 25.436 1.00 91.07 N
ATOM 828 N ILE B 108 -18.000 25.237 22.760 1.00 90.74 N
ATOM 829 CA ILE B 108 -16.898 25.348 21.810 1.00 90.74 C
ATOM 830 C ILE B 108 -15.820 24.321 22.148 1.00 90.74 C
ATOM 831 CB ILE B 108 -16.298 26.772 21.804 1.00 90.74 C
ATOM 832 O ILE B 108 -15.339 23.604 21.267 1.00 90.74 O
ATOM 833 CG1 ILE B 108 -17.276 27.761 21.158 1.00 90.74 C
ATOM 834 CG2 ILE B 108 -14.948 26.786 21.082 1.00 90.74 C
ATOM 835 CD1 ILE B 108 -16.851 29.218 21.275 1.00 90.74 C
ATOM 836 N GLN B 109 -15.542 24.236 23.462 1.00 89.90 N
ATOM 837 CA GLN B 109 -14.555 23.263 23.916 1.00 89.90 C
ATOM 838 C GLN B 109 -15.000 21.838 23.598 1.00 89.90 C
ATOM 839 CB GLN B 109 -14.304 23.411 25.417 1.00 89.90 C
ATOM 840 O GLN B 109 -14.202 21.021 23.135 1.00 89.90 O
ATOM 841 CG GLN B 109 -13.636 24.724 25.802 1.00 89.90 C
ATOM 842 CD GLN B 109 -13.657 24.977 27.298 1.00 89.90 C
ATOM 843 NE2 GLN B 109 -12.991 26.043 27.728 1.00 89.90 N
ATOM 844 OE1 GLN B 109 -14.267 24.221 28.060 1.00 89.90 O
ATOM 845 N THR B 110 -16.264 21.552 23.784 1.00 92.29 N
ATOM 846 CA THR B 110 -16.821 20.227 23.535 1.00 92.29 C
ATOM 847 C THR B 110 -16.739 19.875 22.053 1.00 92.29 C
ATOM 848 CB THR B 110 -18.285 20.140 24.006 1.00 92.29 C
ATOM 849 O THR B 110 -16.331 18.768 21.694 1.00 92.29 O
ATOM 850 CG2 THR B 110 -18.861 18.750 23.757 1.00 92.29 C
ATOM 851 OG1 THR B 110 -18.347 20.426 25.409 1.00 92.29 O
ATOM 852 N LEU B 111 -17.041 20.805 21.193 1.00 93.09 N
ATOM 853 CA LEU B 111 -17.031 20.574 19.752 1.00 93.09 C
ATOM 854 C LEU B 111 -15.614 20.309 19.255 1.00 93.09 C
ATOM 855 CB LEU B 111 -17.628 21.774 19.013 1.00 93.09 C
ATOM 856 O LEU B 111 -15.385 19.365 18.495 1.00 93.09 O
ATOM 857 CG LEU B 111 -17.634 21.694 17.485 1.00 93.09 C
ATOM 858 CD1 LEU B 111 -18.535 20.556 17.017 1.00 93.09 C
ATOM 859 CD2 LEU B 111 -18.083 23.021 16.882 1.00 93.09 C
ATOM 860 N LEU B 112 -14.690 21.184 19.681 1.00 91.94 N
ATOM 861 CA LEU B 112 -13.306 21.020 19.249 1.00 91.94 C
ATOM 862 C LEU B 112 -12.744 19.683 19.722 1.00 91.94 C
ATOM 863 CB LEU B 112 -12.441 22.167 19.777 1.00 91.94 C
ATOM 864 O LEU B 112 -12.028 19.008 18.979 1.00 91.94 O
ATOM 865 CG LEU B 112 -12.728 23.554 19.201 1.00 91.94 C
ATOM 866 CD1 LEU B 112 -11.828 24.597 19.856 1.00 91.94 C
ATOM 867 CD2 LEU B 112 -12.542 23.554 17.688 1.00 91.94 C
ATOM 868 N SER B 113 -13.096 19.345 20.978 1.00 91.68 N
ATOM 869 CA SER B 113 -12.671 18.055 21.512 1.00 91.68 C
ATOM 870 C SER B 113 -13.280 16.902 20.722 1.00 91.68 C
ATOM 871 CB SER B 113 -13.056 17.932 22.987 1.00 91.68 C
ATOM 872 O SER B 113 -12.595 15.924 20.413 1.00 91.68 O
ATOM 873 OG SER B 113 -12.389 18.912 23.765 1.00 91.68 O
ATOM 874 N PHE B 114 -14.562 17.013 20.374 1.00 93.11 N
ATOM 875 CA PHE B 114 -15.272 15.999 19.604 1.00 93.11 C
ATOM 876 C PHE B 114 -14.633 15.814 18.233 1.00 93.11 C
ATOM 877 CB PHE B 114 -16.749 16.377 19.448 1.00 93.11 C
ATOM 878 O PHE B 114 -14.508 14.688 17.748 1.00 93.11 O
ATOM 879 CG PHE B 114 -17.610 15.258 18.929 1.00 93.11 C
ATOM 880 CD1 PHE B 114 -17.982 15.212 17.591 1.00 93.11 C
ATOM 881 CD2 PHE B 114 -18.048 14.251 19.779 1.00 93.11 C
ATOM 882 CE1 PHE B 114 -18.780 14.178 17.107 1.00 93.11 C
ATOM 883 CE2 PHE B 114 -18.845 13.214 19.303 1.00 93.11 C
ATOM 884 CZ PHE B 114 -19.211 13.180 17.967 1.00 93.11 C
ATOM 885 N GLN B 115 -14.198 16.876 17.672 1.00 92.00 N
ATOM 886 CA GLN B 115 -13.544 16.816 16.369 1.00 92.00 C
ATOM 887 C GLN B 115 -12.211 16.077 16.456 1.00 92.00 C
ATOM 888 CB GLN B 115 -13.328 18.223 15.810 1.00 92.00 C
ATOM 889 O GLN B 115 -11.817 15.384 15.516 1.00 92.00 O
ATOM 890 CG GLN B 115 -14.603 18.888 15.308 1.00 92.00 C
ATOM 891 CD GLN B 115 -14.363 20.283 14.764 1.00 92.00 C
ATOM 892 NE2 GLN B 115 -15.181 20.693 13.800 1.00 92.00 N
ATOM 893 OE1 GLN B 115 -13.450 20.988 15.206 1.00 92.00 O
ATOM 894 N MET B 116 -11.502 16.238 17.556 1.00 92.38 N
ATOM 895 CA MET B 116 -10.253 15.510 17.762 1.00 92.38 C
ATOM 896 C MET B 116 -10.511 14.013 17.898 1.00 92.38 C
ATOM 897 CB MET B 116 -9.526 16.031 19.003 1.00 92.38 C
ATOM 898 O MET B 116 -9.696 13.197 17.466 1.00 92.38 O
ATOM 899 CG MET B 116 -8.980 17.441 18.848 1.00 92.38 C
ATOM 900 SD MET B 116 -7.976 17.643 17.326 1.00 92.38 S
ATOM 901 CE MET B 116 -6.609 16.506 17.692 1.00 92.38 C
ATOM 902 N VAL B 117 -11.651 13.704 18.535 1.00 94.03 N
ATOM 903 CA VAL B 117 -12.043 12.302 18.631 1.00 94.03 C
ATOM 904 C VAL B 117 -12.275 11.733 17.233 1.00 94.03 C
ATOM 905 CB VAL B 117 -13.311 12.125 19.497 1.00 94.03 C
ATOM 906 O VAL B 117 -11.795 10.644 16.912 1.00 94.03 O
ATOM 907 CG1 VAL B 117 -13.783 10.672 19.472 1.00 94.03 C
ATOM 908 CG2 VAL B 117 -13.045 12.579 20.931 1.00 94.03 C
ATOM 909 N ALA B 118 -12.974 12.487 16.419 1.00 93.54 N
ATOM 910 CA ALA B 118 -13.222 12.077 15.039 1.00 93.54 C
ATOM 911 C ALA B 118 -11.916 11.962 14.258 1.00 93.54 C
ATOM 912 CB ALA B 118 -14.164 13.062 14.352 1.00 93.54 C
ATOM 913 O ALA B 118 -11.737 11.032 13.468 1.00 93.54 O
ATOM 914 N LEU B 119 -10.998 12.910 14.492 1.00 92.95 N
ATOM 915 CA LEU B 119 -9.700 12.910 13.828 1.00 92.95 C
ATOM 916 C LEU B 119 -8.897 11.669 14.202 1.00 92.95 C
ATOM 917 CB LEU B 119 -8.911 14.171 14.191 1.00 92.95 C
ATOM 918 O LEU B 119 -8.171 11.119 13.371 1.00 92.95 O
ATOM 919 CG LEU B 119 -7.580 14.371 13.466 1.00 92.95 C
ATOM 920 CD1 LEU B 119 -7.801 14.422 11.958 1.00 92.95 C
ATOM 921 CD2 LEU B 119 -6.890 15.640 13.954 1.00 92.95 C
ATOM 922 N ALA B 120 -9.039 11.236 15.433 1.00 95.13 N
ATOM 923 CA ALA B 120 -8.369 10.012 15.865 1.00 95.13 C
ATOM 924 C ALA B 120 -8.816 8.818 15.026 1.00 95.13 C
ATOM 925 CB ALA B 120 -8.641 9.750 17.344 1.00 95.13 C
ATOM 926 O ALA B 120 -8.001 7.965 14.666 1.00 95.13 O
ATOM 927 N THR B 121 -10.095 8.761 14.718 1.00 95.24 N
ATOM 928 CA THR B 121 -10.592 7.676 13.880 1.00 95.24 C
ATOM 929 C THR B 121 -10.032 7.787 12.464 1.00 95.24 C
ATOM 930 CB THR B 121 -12.131 7.670 13.827 1.00 95.24 C
ATOM 931 O THR B 121 -9.753 6.773 11.820 1.00 95.24 O
ATOM 932 CG2 THR B 121 -12.728 7.494 15.220 1.00 95.24 C
ATOM 933 OG1 THR B 121 -12.589 8.910 13.276 1.00 95.24 O
ATOM 934 N VAL B 122 -9.844 8.997 11.983 1.00 93.05 N
ATOM 935 CA VAL B 122 -9.275 9.214 10.658 1.00 93.05 C
ATOM 936 C VAL B 122 -7.826 8.731 10.631 1.00 93.05 C
ATOM 937 CB VAL B 122 -9.348 10.701 10.245 1.00 93.05 C
ATOM 938 O VAL B 122 -7.397 8.089 9.670 1.00 93.05 O
ATOM 939 CG1 VAL B 122 -8.586 10.939 8.943 1.00 93.05 C
ATOM 940 CG2 VAL B 122 -10.803 11.145 10.106 1.00 93.05 C
ATOM 941 N PHE B 123 -7.120 9.035 11.656 1.00 96.04 N
ATOM 942 CA PHE B 123 -5.737 8.585 11.754 1.00 96.04 C
ATOM 943 C PHE B 123 -5.653 7.067 11.651 1.00 96.04 C
ATOM 944 CB PHE B 123 -5.107 9.058 13.068 1.00 96.04 C
ATOM 945 O PHE B 123 -4.871 6.535 10.860 1.00 96.04 O
ATOM 946 CG PHE B 123 -3.760 8.450 13.349 1.00 96.04 C
ATOM 947 CD1 PHE B 123 -3.628 7.409 14.261 1.00 96.04 C
ATOM 948 CD2 PHE B 123 -2.624 8.919 12.701 1.00 96.04 C
ATOM 949 CE1 PHE B 123 -2.382 6.844 14.523 1.00 96.04 C
ATOM 950 CE2 PHE B 123 -1.376 8.359 12.958 1.00 96.04 C
ATOM 951 CZ PHE B 123 -1.257 7.323 13.870 1.00 96.04 C
ATOM 952 N PHE B 124 -6.471 6.372 12.401 1.00 97.18 N
ATOM 953 CA PHE B 124 -6.440 4.914 12.383 1.00 97.18 C
ATOM 954 C PHE B 124 -6.908 4.379 11.035 1.00 97.18 C
ATOM 955 CB PHE B 124 -7.312 4.343 13.506 1.00 97.18 C
ATOM 956 O PHE B 124 -6.319 3.439 10.496 1.00 97.18 O
ATOM 957 CG PHE B 124 -6.598 4.215 14.824 1.00 97.18 C
ATOM 958 CD1 PHE B 124 -5.763 3.133 15.076 1.00 97.18 C
ATOM 959 CD2 PHE B 124 -6.761 5.177 15.812 1.00 97.18 C
ATOM 960 CE1 PHE B 124 -5.101 3.012 16.295 1.00 97.18 C
ATOM 961 CE2 PHE B 124 -6.103 5.063 17.033 1.00 97.18 C
ATOM 962 CZ PHE B 124 -5.274 3.979 17.273 1.00 97.18 C
ATOM 963 N ALA B 125 -7.922 4.975 10.463 1.00 94.65 N
ATOM 964 CA ALA B 125 -8.469 4.510 9.191 1.00 94.65 C
ATOM 965 C ALA B 125 -7.439 4.634 8.072 1.00 94.65 C
ATOM 966 CB ALA B 125 -9.732 5.292 8.837 1.00 94.65 C
ATOM 967 O ALA B 125 -7.254 3.704 7.284 1.00 94.65 O
ATOM 968 N ILE B 126 -6.697 5.714 8.110 1.00 93.73 N
ATOM 969 CA ILE B 126 -5.885 6.028 6.939 1.00 93.73 C
ATOM 970 C ILE B 126 -4.432 5.634 7.197 1.00 93.73 C
ATOM 971 CB ILE B 126 -5.977 7.526 6.573 1.00 93.73 C
ATOM 972 O ILE B 126 -3.897 4.744 6.533 1.00 93.73 O
ATOM 973 CG1 ILE B 126 -7.422 7.903 6.223 1.00 93.73 C
ATOM 974 CG2 ILE B 126 -5.029 7.859 5.418 1.00 93.73 C
ATOM 975 CD1 ILE B 126 -7.604 9.363 5.835 1.00 93.73 C
ATOM 976 N SER B 127 -3.787 6.077 8.274 1.00 95.98 N
ATOM 977 CA SER B 127 -2.351 5.911 8.472 1.00 95.98 C
ATOM 978 C SER B 127 -2.032 4.558 9.099 1.00 95.98 C
ATOM 979 CB SER B 127 -1.797 7.033 9.352 1.00 95.98 C
ATOM 980 O SER B 127 -0.894 4.089 9.032 1.00 95.98 O
ATOM 981 OG SER B 127 -1.839 8.274 8.669 1.00 95.98 O
ATOM 982 N VAL B 128 -3.115 3.890 9.671 1.00 97.13 N
ATOM 983 CA VAL B 128 -2.862 2.588 10.280 1.00 97.13 C
ATOM 984 C VAL B 128 -3.460 1.485 9.410 1.00 97.13 C
ATOM 985 CB VAL B 128 -3.440 2.510 11.712 1.00 97.13 C
ATOM 986 O VAL B 128 -2.729 0.734 8.760 1.00 97.13 O
ATOM 987 CG1 VAL B 128 -3.160 1.142 12.332 1.00 97.13 C
ATOM 988 CG2 VAL B 128 -2.861 3.624 12.582 1.00 97.13 C
ATOM 989 N PHE B 129 -4.734 1.513 9.184 1.00 97.06 N
ATOM 990 CA PHE B 129 -5.417 0.373 8.584 1.00 97.06 C
ATOM 991 C PHE B 129 -5.341 0.436 7.063 1.00 97.06 C
ATOM 992 CB PHE B 129 -6.880 0.323 9.035 1.00 97.06 C
ATOM 993 O PHE B 129 -5.310 -0.599 6.394 1.00 97.06 O
ATOM 994 CG PHE B 129 -7.056 -0.048 10.483 1.00 97.06 C
ATOM 995 CD1 PHE B 129 -6.332 -1.095 11.039 1.00 97.06 C
ATOM 996 CD2 PHE B 129 -7.947 0.651 11.287 1.00 97.06 C
ATOM 997 CE1 PHE B 129 -6.494 -1.441 12.379 1.00 97.06 C
ATOM 998 CE2 PHE B 129 -8.114 0.311 12.627 1.00 97.06 C
ATOM 999 CZ PHE B 129 -7.387 -0.736 13.171 1.00 97.06 C
ATOM 1000 N ALA B 130 -5.312 1.640 6.476 1.00 94.08 N
ATOM 1001 CA ALA B 130 -5.202 1.722 5.021 1.00 94.08 C
ATOM 1002 C ALA B 130 -3.862 1.173 4.540 1.00 94.08 C
ATOM 1003 CB ALA B 130 -5.382 3.165 4.555 1.00 94.08 C
ATOM 1004 O ALA B 130 -3.812 0.372 3.604 1.00 94.08 O
ATOM 1005 N GLU B 131 -2.743 1.637 5.170 1.00 94.87 N
ATOM 1006 CA GLU B 131 -1.449 1.110 4.747 1.00 94.87 C
ATOM 1007 C GLU B 131 -1.286 -0.350 5.160 1.00 94.87 C
ATOM 1008 CB GLU B 131 -0.310 1.952 5.329 1.00 94.87 C
ATOM 1009 O GLU B 131 -0.589 -1.116 4.491 1.00 94.87 O
ATOM 1010 CG GLU B 131 1.045 1.677 4.692 1.00 94.87 C
ATOM 1011 CD GLU B 131 2.079 2.749 4.996 1.00 94.87 C
ATOM 1012 OE1 GLU B 131 3.231 2.633 4.519 1.00 94.87 O
ATOM 1013 OE2 GLU B 131 1.735 3.712 5.717 1.00 94.87 O
ATOM 1014 N GLN B 132 -1.955 -0.742 6.289 1.00 96.02 N
ATOM 1015 CA GLN B 132 -1.994 -2.156 6.645 1.00 96.02 C
ATOM 1016 C GLN B 132 -2.580 -2.993 5.511 1.00 96.02 C
ATOM 1017 CB GLN B 132 -2.805 -2.365 7.925 1.00 96.02 C
ATOM 1018 O GLN B 132 -2.101 -4.094 5.235 1.00 96.02 O
ATOM 1019 CG GLN B 132 -2.911 -3.822 8.355 1.00 96.02 C
ATOM 1020 CD GLN B 132 -3.854 -4.021 9.526 1.00 96.02 C
ATOM 1021 NE2 GLN B 132 -3.352 -4.630 10.595 1.00 96.02 N
ATOM 1022 OE1 GLN B 132 -5.025 -3.630 9.472 1.00 96.02 O
ATOM 1023 N ASP B 133 -3.594 -2.411 4.929 1.00 92.69 N
ATOM 1024 CA ASP B 133 -4.225 -3.083 3.797 1.00 92.69 C
ATOM 1025 C ASP B 133 -3.233 -3.279 2.653 1.00 92.69 C
ATOM 1026 CB ASP B 133 -5.439 -2.288 3.310 1.00 92.69 C
ATOM 1027 O ASP B 133 -3.225 -4.328 2.005 1.00 92.69 O
ATOM 1028 CG ASP B 133 -6.272 -3.045 2.291 1.00 92.69 C
ATOM 1029 OD1 ASP B 133 -6.749 -4.159 2.599 1.00 92.69 O
ATOM 1030 OD2 ASP B 133 -6.453 -2.523 1.169 1.00 92.69 O
ATOM 1031 N ALA B 134 -2.385 -2.321 2.462 1.00 91.00 N
ATOM 1032 CA ALA B 134 -1.351 -2.437 1.436 1.00 91.00 C
ATOM 1033 C ALA B 134 -0.392 -3.581 1.752 1.00 91.00 C
ATOM 1034 CB ALA B 134 -0.584 -1.124 1.302 1.00 91.00 C
ATOM 1035 O ALA B 134 -0.046 -4.371 0.871 1.00 91.00 O
ATOM 1036 N SER B 135 0.022 -3.697 3.015 1.00 91.64 N
ATOM 1037 CA SER B 135 0.937 -4.766 3.403 1.00 91.64 C
ATOM 1038 C SER B 135 0.306 -6.138 3.189 1.00 91.64 C
ATOM 1039 CB SER B 135 1.354 -4.610 4.866 1.00 91.64 C
ATOM 1040 O SER B 135 0.979 -7.076 2.758 1.00 91.64 O
ATOM 1041 OG SER B 135 0.272 -4.903 5.732 1.00 91.64 O
ATOM 1042 N TRP B 136 -1.016 -6.193 3.407 1.00 90.03 N
ATOM 1043 CA TRP B 136 -1.753 -7.440 3.234 1.00 90.03 C
ATOM 1044 C TRP B 136 -1.831 -7.828 1.761 1.00 90.03 C
ATOM 1045 CB TRP B 136 -3.164 -7.317 3.818 1.00 90.03 C
ATOM 1046 O TRP B 136 -1.457 -8.941 1.385 1.00 90.03 O
ATOM 1047 CG TRP B 136 -4.012 -8.537 3.623 1.00 90.03 C
ATOM 1048 CD1 TRP B 136 -4.758 -8.855 2.522 1.00 90.03 C
ATOM 1049 CD2 TRP B 136 -4.206 -9.601 4.560 1.00 90.03 C
ATOM 1050 CE2 TRP B 136 -5.082 -10.533 3.959 1.00 90.03 C
ATOM 1051 CE3 TRP B 136 -3.723 -9.858 5.850 1.00 90.03 C
ATOM 1052 NE1 TRP B 136 -5.403 -10.055 2.717 1.00 90.03 N
ATOM 1053 CH2 TRP B 136 -4.997 -11.931 5.867 1.00 90.03 C
ATOM 1054 CZ2 TRP B 136 -5.485 -11.704 4.606 1.00 90.03 C
ATOM 1055 CZ3 TRP B 136 -4.125 -11.024 6.492 1.00 90.03 C
ATOM 1056 N HIS B 137 -2.140 -6.927 0.926 1.00 83.73 N
ATOM 1057 CA HIS B 137 -2.391 -7.221 -0.480 1.00 83.73 C
ATOM 1058 C HIS B 137 -1.092 -7.510 -1.224 1.00 83.73 C
ATOM 1059 CB HIS B 137 -3.130 -6.058 -1.146 1.00 83.73 C
ATOM 1060 O HIS B 137 -1.094 -8.216 -2.235 1.00 83.73 O
ATOM 1061 CG HIS B 137 -4.596 -6.033 -0.854 1.00 83.73 C
ATOM 1062 CD2 HIS B 137 -5.354 -5.136 -0.181 1.00 83.73 C
ATOM 1063 ND1 HIS B 137 -5.456 -7.026 -1.274 1.00 83.73 N
ATOM 1064 CE1 HIS B 137 -6.682 -6.738 -0.871 1.00 83.73 C
ATOM 1065 NE2 HIS B 137 -6.647 -5.596 -0.206 1.00 83.73 N
ATOM 1066 N GLN B 138 -0.008 -7.046 -0.615 1.00 83.56 N
ATOM 1067 CA GLN B 138 1.281 -7.318 -1.243 1.00 83.56 C
ATOM 1068 C GLN B 138 1.803 -8.698 -0.852 1.00 83.56 C
ATOM 1069 CB GLN B 138 2.301 -6.244 -0.864 1.00 83.56 C
ATOM 1070 O GLN B 138 2.627 -9.280 -1.561 1.00 83.56 O
ATOM 1071 CG GLN B 138 1.952 -4.855 -1.380 1.00 83.56 C
ATOM 1072 CD GLN B 138 2.016 -4.757 -2.892 1.00 83.56 C
ATOM 1073 NE2 GLN B 138 0.979 -4.185 -3.494 1.00 83.56 N
ATOM 1074 OE1 GLN B 138 2.990 -5.191 -3.515 1.00 83.56 O
ATOM 1075 N ALA B 139 1.231 -9.246 0.243 1.00 82.71 N
ATOM 1076 CA ALA B 139 1.761 -10.494 0.784 1.00 82.71 C
ATOM 1077 C ALA B 139 0.822 -11.661 0.493 1.00 82.71 C
ATOM 1078 CB ALA B 139 1.994 -10.365 2.288 1.00 82.71 C
ATOM 1079 O ALA B 139 1.240 -12.821 0.511 1.00 82.71 O
ATOM 1080 N LEU B 140 -0.448 -11.252 0.132 1.00 80.02 N
ATOM 1081 CA LEU B 140 -1.424 -12.329 0.016 1.00 80.02 C
ATOM 1082 C LEU B 140 -2.309 -12.131 -1.210 1.00 80.02 C
ATOM 1083 CB LEU B 140 -2.289 -12.407 1.277 1.00 80.02 C
ATOM 1084 O LEU B 140 -2.479 -11.005 -1.683 1.00 80.02 O
ATOM 1085 CG LEU B 140 -1.542 -12.550 2.604 1.00 80.02 C
ATOM 1086 CD1 LEU B 140 -2.427 -12.102 3.762 1.00 80.02 C
ATOM 1087 CD2 LEU B 140 -1.078 -13.989 2.804 1.00 80.02 C
ATOM 1088 N ILE B 141 -2.785 -13.243 -1.675 1.00 72.35 N
ATOM 1089 CA ILE B 141 -3.778 -13.167 -2.740 1.00 72.35 C
ATOM 1090 C ILE B 141 -5.162 -12.931 -2.140 1.00 72.35 C
ATOM 1091 CB ILE B 141 -3.780 -14.449 -3.603 1.00 72.35 C
ATOM 1092 O ILE B 141 -5.535 -13.571 -1.154 1.00 72.35 O
ATOM 1093 CG1 ILE B 141 -2.445 -14.598 -4.342 1.00 72.35 C
ATOM 1094 CG2 ILE B 141 -4.953 -14.435 -4.588 1.00 72.35 C
ATOM 1095 CD1 ILE B 141 -2.306 -15.904 -5.112 1.00 72.35 C
ATOM 1096 N ARG B 142 -5.787 -12.017 -2.697 1.00 64.46 N
ATOM 1097 CA ARG B 142 -7.129 -11.736 -2.200 1.00 64.46 C
ATOM 1098 C ARG B 142 -8.168 -12.595 -2.912 1.00 64.46 C
ATOM 1099 CB ARG B 142 -7.468 -10.253 -2.373 1.00 64.46 C
ATOM 1100 O ARG B 142 -8.211 -12.634 -4.143 1.00 64.46 O
ATOM 1101 CG ARG B 142 -8.757 -9.831 -1.686 1.00 64.46 C
ATOM 1102 CD ARG B 142 -9.038 -8.348 -1.877 1.00 64.46 C
ATOM 1103 NE ARG B 142 -9.733 -8.088 -3.134 1.00 64.46 N
ATOM 1104 NH1 ARG B 142 -10.133 -5.856 -2.692 1.00 64.46 N
ATOM 1105 NH2 ARG B 142 -10.851 -6.786 -4.661 1.00 64.46 N
ATOM 1106 CZ ARG B 142 -10.238 -6.911 -3.493 1.00 64.46 C
ATOM 1107 N ASP B 143 -9.025 -13.243 -1.945 1.00 65.66 N
ATOM 1108 CA ASP B 143 -10.006 -14.107 -2.594 1.00 65.66 C
ATOM 1109 C ASP B 143 -11.429 -13.626 -2.322 1.00 65.66 C
ATOM 1110 CB ASP B 143 -9.841 -15.554 -2.124 1.00 65.66 C
ATOM 1111 O ASP B 143 -12.396 -14.239 -2.778 1.00 65.66 O
ATOM 1112 CG ASP B 143 -10.066 -15.722 -0.632 1.00 65.66 C
ATOM 1113 OD1 ASP B 143 -10.180 -14.705 0.086 1.00 65.66 O
ATOM 1114 OD2 ASP B 143 -10.128 -16.882 -0.169 1.00 65.66 O
ATOM 1115 N THR B 144 -11.507 -12.477 -1.608 1.00 73.49 N
ATOM 1116 CA THR B 144 -12.816 -11.899 -1.322 1.00 73.49 C
ATOM 1117 C THR B 144 -12.689 -10.419 -0.973 1.00 73.49 C
ATOM 1118 CB THR B 144 -13.515 -12.643 -0.169 1.00 73.49 C
ATOM 1119 O THR B 144 -11.619 -9.961 -0.566 1.00 73.49 O
ATOM 1120 CG2 THR B 144 -12.704 -12.547 1.119 1.00 73.49 C
ATOM 1121 OG1 THR B 144 -14.808 -12.065 0.049 1.00 73.49 O
ATOM 1122 N ILE B 145 -13.883 -9.764 -1.092 1.00 79.41 N
ATOM 1123 CA ILE B 145 -13.871 -8.360 -0.693 1.00 79.41 C
ATOM 1124 C ILE B 145 -13.812 -8.257 0.829 1.00 79.41 C
ATOM 1125 CB ILE B 145 -15.107 -7.608 -1.234 1.00 79.41 C
ATOM 1126 O ILE B 145 -13.431 -7.217 1.372 1.00 79.41 O
ATOM 1127 CG1 ILE B 145 -16.395 -8.233 -0.685 1.00 79.41 C
ATOM 1128 CG2 ILE B 145 -15.110 -7.605 -2.766 1.00 79.41 C
ATOM 1129 CD1 ILE B 145 -17.641 -7.391 -0.921 1.00 79.41 C
ATOM 1130 N PHE B 146 -14.271 -9.354 1.567 1.00 88.27 N
ATOM 1131 CA PHE B 146 -14.282 -9.392 3.025 1.00 88.27 C
ATOM 1132 C PHE B 146 -12.970 -9.951 3.561 1.00 88.27 C
ATOM 1133 CB PHE B 146 -15.458 -10.231 3.534 1.00 88.27 C
ATOM 1134 O PHE B 146 -12.967 -10.933 4.307 1.00 88.27 O
ATOM 1135 CG PHE B 146 -16.806 -9.634 3.229 1.00 88.27 C
ATOM 1136 CD1 PHE B 146 -17.317 -8.603 4.007 1.00 88.27 C
ATOM 1137 CD2 PHE B 146 -17.562 -10.105 2.164 1.00 88.27 C
ATOM 1138 CE1 PHE B 146 -18.564 -8.049 3.728 1.00 88.27 C
ATOM 1139 CE2 PHE B 146 -18.809 -9.557 1.878 1.00 88.27 C
ATOM 1140 CZ PHE B 146 -19.309 -8.530 2.662 1.00 88.27 C
ATOM 1141 N THR B 147 -11.922 -9.213 3.319 1.00 90.10 N
ATOM 1142 CA THR B 147 -10.636 -9.609 3.881 1.00 90.10 C
ATOM 1143 C THR B 147 -10.498 -9.115 5.318 1.00 90.10 C
ATOM 1144 CB THR B 147 -9.467 -9.069 3.036 1.00 90.10 C
ATOM 1145 O THR B 147 -11.200 -8.189 5.732 1.00 90.10 O
ATOM 1146 CG2 THR B 147 -9.574 -9.536 1.588 1.00 90.10 C
ATOM 1147 OG1 THR B 147 -9.484 -7.637 3.067 1.00 90.10 O
ATOM 1148 N PRO B 148 -9.587 -9.773 6.055 1.00 92.78 N
ATOM 1149 CA PRO B 148 -9.369 -9.316 7.429 1.00 92.78 C
ATOM 1150 C PRO B 148 -9.099 -7.816 7.517 1.00 92.78 C
ATOM 1151 CB PRO B 148 -8.145 -10.118 7.877 1.00 92.78 C
ATOM 1152 O PRO B 148 -9.559 -7.156 8.453 1.00 92.78 O
ATOM 1153 CG PRO B 148 -8.252 -11.418 7.147 1.00 92.78 C
ATOM 1154 CD PRO B 148 -8.754 -11.144 5.758 1.00 92.78 C
ATOM 1155 N THR B 149 -8.432 -7.229 6.556 1.00 94.34 N
ATOM 1156 CA THR B 149 -8.110 -5.807 6.605 1.00 94.34 C
ATOM 1157 C THR B 149 -9.306 -4.967 6.165 1.00 94.34 C
ATOM 1158 CB THR B 149 -6.895 -5.478 5.719 1.00 94.34 C
ATOM 1159 O THR B 149 -9.560 -3.898 6.724 1.00 94.34 O
ATOM 1160 CG2 THR B 149 -5.637 -6.171 6.232 1.00 94.34 C
ATOM 1161 OG1 THR B 149 -7.155 -5.915 4.380 1.00 94.34 O
ATOM 1162 N HIS B 150 -10.102 -5.450 5.237 1.00 93.39 N
ATOM 1163 CA HIS B 150 -11.258 -4.702 4.754 1.00 93.39 C
ATOM 1164 C HIS B 150 -12.358 -4.650 5.808 1.00 93.39 C
ATOM 1165 CB HIS B 150 -11.796 -5.323 3.464 1.00 93.39 C
ATOM 1166 O HIS B 150 -13.017 -3.621 5.973 1.00 93.39 O
ATOM 1167 CG HIS B 150 -10.981 -4.992 2.254 1.00 93.39 C
ATOM 1168 CD2 HIS B 150 -9.920 -4.167 2.095 1.00 93.39 C
ATOM 1169 ND1 HIS B 150 -11.234 -5.539 1.014 1.00 93.39 N
ATOM 1170 CE1 HIS B 150 -10.359 -5.063 0.143 1.00 93.39 C
ATOM 1171 NE2 HIS B 150 -9.551 -4.228 0.774 1.00 93.39 N
ATOM 1172 N ILE B 151 -12.541 -5.806 6.472 1.00 95.62 N
ATOM 1173 CA ILE B 151 -13.588 -5.896 7.484 1.00 95.62 C
ATOM 1174 C ILE B 151 -13.361 -4.833 8.557 1.00 95.62 C
ATOM 1175 CB ILE B 151 -13.636 -7.302 8.124 1.00 95.62 C
ATOM 1176 O ILE B 151 -14.309 -4.185 9.007 1.00 95.62 O
ATOM 1177 CG1 ILE B 151 -14.173 -8.328 7.119 1.00 95.62 C
ATOM 1178 CG2 ILE B 151 -14.485 -7.287 9.398 1.00 95.62 C
ATOM 1179 CD1 ILE B 151 -14.013 -9.774 7.565 1.00 95.62 C
ATOM 1180 N THR B 152 -12.159 -4.543 8.888 1.00 95.97 N
ATOM 1181 CA THR B 152 -11.805 -3.567 9.913 1.00 95.97 C
ATOM 1182 C THR B 152 -11.791 -2.155 9.333 1.00 95.97 C
ATOM 1183 CB THR B 152 -10.432 -3.883 10.534 1.00 95.97 C
ATOM 1184 O THR B 152 -12.307 -1.221 9.950 1.00 95.97 O
ATOM 1185 CG2 THR B 152 -10.098 -2.906 11.656 1.00 95.97 C
ATOM 1186 OG1 THR B 152 -10.449 -5.214 11.064 1.00 95.97 O
ATOM 1187 N LEU B 153 -11.272 -1.980 8.174 1.00 95.24 N
ATOM 1188 CA LEU B 153 -11.075 -0.671 7.562 1.00 95.24 C
ATOM 1189 C LEU B 153 -12.363 -0.174 6.914 1.00 95.24 C
ATOM 1190 CB LEU B 153 -9.955 -0.730 6.519 1.00 95.24 C
ATOM 1191 O LEU B 153 -12.964 0.795 7.382 1.00 95.24 O
ATOM 1192 CG LEU B 153 -9.758 0.523 5.665 1.00 95.24 C
ATOM 1193 CD1 LEU B 153 -9.440 1.723 6.550 1.00 95.24 C
ATOM 1194 CD2 LEU B 153 -8.652 0.302 4.638 1.00 95.24 C
ATOM 1195 N PHE B 154 -12.931 -0.971 5.951 1.00 92.06 N
ATOM 1196 CA PHE B 154 -14.018 -0.503 5.099 1.00 92.06 C
ATOM 1197 C PHE B 154 -15.365 -0.701 5.783 1.00 92.06 C
ATOM 1198 CB PHE B 154 -14.000 -1.233 3.753 1.00 92.06 C
ATOM 1199 O PHE B 154 -16.297 0.077 5.567 1.00 92.06 O
ATOM 1200 CG PHE B 154 -12.805 -0.904 2.899 1.00 92.06 C
ATOM 1201 CD1 PHE B 154 -12.185 0.336 2.996 1.00 92.06 C
ATOM 1202 CD2 PHE B 154 -12.302 -1.834 2.000 1.00 92.06 C
ATOM 1203 CE1 PHE B 154 -11.079 0.644 2.207 1.00 92.06 C
ATOM 1204 CE2 PHE B 154 -11.197 -1.534 1.208 1.00 92.06 C
ATOM 1205 CZ PHE B 154 -10.588 -0.294 1.313 1.00 92.06 C
ATOM 1206 N PHE B 155 -15.506 -1.681 6.634 1.00 93.71 N
ATOM 1207 CA PHE B 155 -16.825 -2.023 7.153 1.00 93.71 C
ATOM 1208 C PHE B 155 -16.995 -1.513 8.579 1.00 93.71 C
ATOM 1209 CB PHE B 155 -17.046 -3.538 7.107 1.00 93.71 C
ATOM 1210 O PHE B 155 -18.078 -1.619 9.157 1.00 93.71 O
ATOM 1211 CG PHE B 155 -17.160 -4.093 5.713 1.00 93.71 C
ATOM 1212 CD1 PHE B 155 -18.375 -4.074 5.039 1.00 93.71 C
ATOM 1213 CD2 PHE B 155 -16.051 -4.634 5.076 1.00 93.71 C
ATOM 1214 CE1 PHE B 155 -18.483 -4.587 3.748 1.00 93.71 C
ATOM 1215 CE2 PHE B 155 -16.151 -5.149 3.786 1.00 93.71 C
ATOM 1216 CZ PHE B 155 -17.368 -5.125 3.125 1.00 93.71 C
ATOM 1217 N PHE B 156 -15.931 -0.890 9.095 1.00 96.47 N
ATOM 1218 CA PHE B 156 -16.119 -0.417 10.462 1.00 96.47 C
ATOM 1219 C PHE B 156 -15.478 0.952 10.654 1.00 96.47 C
ATOM 1220 CB PHE B 156 -15.531 -1.417 11.463 1.00 96.47 C
ATOM 1221 O PHE B 156 -16.179 1.955 10.810 1.00 96.47 O
ATOM 1222 CG PHE B 156 -15.793 -1.061 12.901 1.00 96.47 C
ATOM 1223 CD1 PHE B 156 -14.750 -0.694 13.742 1.00 96.47 C
ATOM 1224 CD2 PHE B 156 -17.084 -1.093 13.413 1.00 96.47 C
ATOM 1225 CE1 PHE B 156 -14.989 -0.363 15.074 1.00 96.47 C
ATOM 1226 CE2 PHE B 156 -17.331 -0.764 14.742 1.00 96.47 C
ATOM 1227 CZ PHE B 156 -16.283 -0.400 15.572 1.00 96.47 C
ATOM 1228 N THR B 157 -14.165 1.072 10.545 1.00 96.27 N
ATOM 1229 CA THR B 157 -13.434 2.266 10.954 1.00 96.27 C
ATOM 1230 C THR B 157 -13.826 3.462 10.091 1.00 96.27 C
ATOM 1231 CB THR B 157 -11.912 2.046 10.871 1.00 96.27 C
ATOM 1232 O THR B 157 -14.043 4.561 10.605 1.00 96.27 O
ATOM 1233 CG2 THR B 157 -11.152 3.224 11.470 1.00 96.27 C
ATOM 1234 OG1 THR B 157 -11.567 0.855 11.588 1.00 96.27 O
ATOM 1235 N LEU B 158 -13.909 3.310 8.801 1.00 93.73 N
ATOM 1236 CA LEU B 158 -14.290 4.413 7.925 1.00 93.73 C
ATOM 1237 C LEU B 158 -15.731 4.841 8.183 1.00 93.73 C
ATOM 1238 CB LEU B 158 -14.119 4.015 6.456 1.00 93.73 C
ATOM 1239 O LEU B 158 -16.013 6.032 8.328 1.00 93.73 O
ATOM 1240 CG LEU B 158 -12.694 4.062 5.903 1.00 93.73 C
ATOM 1241 CD1 LEU B 158 -12.664 3.537 4.471 1.00 93.73 C
ATOM 1242 CD2 LEU B 158 -12.140 5.481 5.970 1.00 93.73 C
ATOM 1243 N PRO B 159 -16.679 3.865 8.329 1.00 94.96 N
ATOM 1244 CA PRO B 159 -18.043 4.265 8.681 1.00 94.96 C
ATOM 1245 C PRO B 159 -18.126 4.934 10.051 1.00 94.96 C
ATOM 1246 CB PRO B 159 -18.812 2.942 8.672 1.00 94.96 C
ATOM 1247 O PRO B 159 -18.950 5.829 10.256 1.00 94.96 O
ATOM 1248 CG PRO B 159 -18.058 2.069 7.721 1.00 94.96 C
ATOM 1249 CD PRO B 159 -16.595 2.382 7.843 1.00 94.96 C
ATOM 1250 N LEU B 160 -17.319 4.460 10.985 1.00 96.45 N
ATOM 1251 CA LEU B 160 -17.281 5.106 12.293 1.00 96.45 C
ATOM 1252 C LEU B 160 -16.852 6.564 12.167 1.00 96.45 C
ATOM 1253 CB LEU B 160 -16.328 4.361 13.232 1.00 96.45 C
ATOM 1254 O LEU B 160 -17.377 7.433 12.867 1.00 96.45 O
ATOM 1255 CG LEU B 160 -16.149 4.958 14.628 1.00 96.45 C
ATOM 1256 CD1 LEU B 160 -17.485 5.005 15.361 1.00 96.45 C
ATOM 1257 CD2 LEU B 160 -15.125 4.156 15.425 1.00 96.45 C
ATOM 1258 N THR B 161 -15.874 6.828 11.299 1.00 93.73 N
ATOM 1259 CA THR B 161 -15.441 8.196 11.036 1.00 93.73 C
ATOM 1260 C THR B 161 -16.606 9.044 10.533 1.00 93.73 C
ATOM 1261 CB THR B 161 -14.295 8.231 10.008 1.00 93.73 C
ATOM 1262 O THR B 161 -16.792 10.179 10.978 1.00 93.73 O
ATOM 1263 CG2 THR B 161 -13.853 9.663 9.727 1.00 93.73 C
ATOM 1264 OG1 THR B 161 -13.180 7.490 10.518 1.00 93.73 O
ATOM 1265 N LEU B 162 -17.419 8.486 9.680 1.00 93.19 N
ATOM 1266 CA LEU B 162 -18.596 9.181 9.171 1.00 93.19 C
ATOM 1267 C LEU B 162 -19.581 9.478 10.296 1.00 93.19 C
ATOM 1268 CB LEU B 162 -19.281 8.349 8.083 1.00 93.19 C
ATOM 1269 O LEU B 162 -20.088 10.597 10.404 1.00 93.19 O
ATOM 1270 CG LEU B 162 -20.579 8.920 7.510 1.00 93.19 C
ATOM 1271 CD1 LEU B 162 -20.313 10.259 6.829 1.00 93.19 C
ATOM 1272 CD2 LEU B 162 -21.212 7.934 6.534 1.00 93.19 C
ATOM 1273 N VAL B 163 -19.808 8.489 11.190 1.00 95.78 N
ATOM 1274 CA VAL B 163 -20.732 8.630 12.310 1.00 95.78 C
ATOM 1275 C VAL B 163 -20.291 9.789 13.201 1.00 95.78 C
ATOM 1276 CB VAL B 163 -20.825 7.328 13.137 1.00 95.78 C
ATOM 1277 O VAL B 163 -21.104 10.637 13.576 1.00 95.78 O
ATOM 1278 CG1 VAL B 163 -21.513 7.586 14.476 1.00 95.78 C
ATOM 1279 CG2 VAL B 163 -21.566 6.249 12.350 1.00 95.78 C
ATOM 1280 N LEU B 164 -19.047 9.882 13.452 1.00 95.24 N
ATOM 1281 CA LEU B 164 -18.532 10.882 14.381 1.00 95.24 C
ATOM 1282 C LEU B 164 -18.519 12.265 13.738 1.00 95.24 C
ATOM 1283 CB LEU B 164 -17.122 10.508 14.844 1.00 95.24 C
ATOM 1284 O LEU B 164 -18.785 13.267 14.406 1.00 95.24 O
ATOM 1285 CG LEU B 164 -17.003 9.254 15.711 1.00 95.24 C
ATOM 1286 CD1 LEU B 164 -15.546 9.007 16.090 1.00 95.24 C
ATOM 1287 CD2 LEU B 164 -17.871 9.381 16.959 1.00 95.24 C
ATOM 1288 N PHE B 165 -18.256 12.408 12.465 1.00 93.46 N
ATOM 1289 CA PHE B 165 -18.280 13.696 11.781 1.00 93.46 C
ATOM 1290 C PHE B 165 -19.705 14.224 11.672 1.00 93.46 C
ATOM 1291 CB PHE B 165 -17.655 13.578 10.387 1.00 93.46 C
ATOM 1292 O PHE B 165 -19.944 15.421 11.846 1.00 93.46 O
ATOM 1293 CG PHE B 165 -16.186 13.902 10.351 1.00 93.46 C
ATOM 1294 CD1 PHE B 165 -15.752 15.197 10.091 1.00 93.46 C
ATOM 1295 CD2 PHE B 165 -15.238 12.913 10.578 1.00 93.46 C
ATOM 1296 CE1 PHE B 165 -14.393 15.500 10.057 1.00 93.46 C
ATOM 1297 CE2 PHE B 165 -13.879 13.208 10.546 1.00 93.46 C
ATOM 1298 CZ PHE B 165 -13.458 14.502 10.284 1.00 93.46 C
ATOM 1299 N VAL B 166 -20.633 13.277 11.386 1.00 93.78 N
ATOM 1300 CA VAL B 166 -22.033 13.688 11.378 1.00 93.78 C
ATOM 1301 C VAL B 166 -22.448 14.135 12.779 1.00 93.78 C
ATOM 1302 CB VAL B 166 -22.956 12.552 10.886 1.00 93.78 C
ATOM 1303 O VAL B 166 -23.162 15.128 12.934 1.00 93.78 O
ATOM 1304 CG1 VAL B 166 -24.424 12.920 11.094 1.00 93.78 C
ATOM 1305 CG2 VAL B 166 -22.683 12.243 9.415 1.00 93.78 C
ATOM 1306 N GLY B 167 -21.972 13.366 13.746 1.00 94.36 N
ATOM 1307 CA GLY B 167 -22.215 13.770 15.121 1.00 94.36 C
ATOM 1308 C GLY B 167 -21.684 15.155 15.439 1.00 94.36 C
ATOM 1309 O GLY B 167 -22.362 15.950 16.093 1.00 94.36 O
ATOM 1310 N SER B 168 -20.474 15.427 15.002 1.00 92.62 N
ATOM 1311 CA SER B 168 -19.878 16.743 15.209 1.00 92.62 C
ATOM 1312 C SER B 168 -20.698 17.834 14.529 1.00 92.62 C
ATOM 1313 CB SER B 168 -18.442 16.771 14.683 1.00 92.62 C
ATOM 1314 O SER B 168 -20.890 18.914 15.090 1.00 92.62 O
ATOM 1315 OG SER B 168 -17.873 18.058 14.843 1.00 92.62 O
ATOM 1316 N PHE B 169 -21.218 17.567 13.374 1.00 91.16 N
ATOM 1317 CA PHE B 169 -22.075 18.489 12.638 1.00 91.16 C
ATOM 1318 C PHE B 169 -23.368 18.753 13.400 1.00 91.16 C
ATOM 1319 CB PHE B 169 -22.391 17.936 11.244 1.00 91.16 C
ATOM 1320 O PHE B 169 -23.778 19.905 13.557 1.00 91.16 O
ATOM 1321 CG PHE B 169 -23.391 18.758 10.477 1.00 91.16 C
ATOM 1322 CD1 PHE B 169 -24.702 18.324 10.330 1.00 91.16 C
ATOM 1323 CD2 PHE B 169 -23.018 19.967 9.902 1.00 91.16 C
ATOM 1324 CE1 PHE B 169 -25.630 19.083 9.621 1.00 91.16 C
ATOM 1325 CE2 PHE B 169 -23.940 20.731 9.192 1.00 91.16 C
ATOM 1326 CZ PHE B 169 -25.245 20.287 9.051 1.00 91.16 C
ATOM 1327 N LEU B 170 -23.997 17.720 13.925 1.00 92.09 N
ATOM 1328 CA LEU B 170 -25.238 17.852 14.680 1.00 92.09 C
ATOM 1329 C LEU B 170 -25.016 18.661 15.953 1.00 92.09 C
ATOM 1330 CB LEU B 170 -25.803 16.473 15.030 1.00 92.09 C
ATOM 1331 O LEU B 170 -25.853 19.489 16.322 1.00 92.09 O
ATOM 1332 CG LEU B 170 -26.327 15.638 13.860 1.00 92.09 C
ATOM 1333 CD1 LEU B 170 -26.767 14.261 14.347 1.00 92.09 C
ATOM 1334 CD2 LEU B 170 -27.477 16.357 13.163 1.00 92.09 C
ATOM 1335 N TYR B 171 -23.879 18.411 16.557 1.00 92.68 N
ATOM 1336 CA TYR B 171 -23.569 19.148 17.777 1.00 92.68 C
ATOM 1337 C TYR B 171 -23.411 20.636 17.490 1.00 92.68 C
ATOM 1338 CB TYR B 171 -22.293 18.603 18.425 1.00 92.68 C
ATOM 1339 O TYR B 171 -23.943 21.476 18.221 1.00 92.68 O
ATOM 1340 CG TYR B 171 -22.056 19.116 19.825 1.00 92.68 C
ATOM 1341 CD1 TYR B 171 -21.262 20.237 20.052 1.00 92.68 C
ATOM 1342 CD2 TYR B 171 -22.626 18.480 20.923 1.00 92.68 C
ATOM 1343 CE1 TYR B 171 -21.039 20.712 21.341 1.00 92.68 C
ATOM 1344 CE2 TYR B 171 -22.410 18.946 22.216 1.00 92.68 C
ATOM 1345 OH TYR B 171 -21.400 20.527 23.692 1.00 92.68 O
ATOM 1346 CZ TYR B 171 -21.617 20.061 22.414 1.00 92.68 C
ATOM 1347 N LEU B 172 -22.704 20.951 16.426 1.00 90.58 N
ATOM 1348 CA LEU B 172 -22.512 22.340 16.024 1.00 90.58 C
ATOM 1349 C LEU B 172 -23.850 23.012 15.735 1.00 90.58 C
ATOM 1350 CB LEU B 172 -21.610 22.422 14.790 1.00 90.58 C
ATOM 1351 O LEU B 172 -24.114 24.114 16.221 1.00 90.58 O
ATOM 1352 CG LEU B 172 -21.395 23.816 14.198 1.00 90.58 C
ATOM 1353 CD1 LEU B 172 -20.620 24.693 15.176 1.00 90.58 C
ATOM 1354 CD2 LEU B 172 -20.666 23.723 12.862 1.00 90.58 C
ATOM 1355 N LYS B 173 -24.719 22.346 15.091 1.00 87.29 N
ATOM 1356 CA LYS B 173 -25.997 22.906 14.661 1.00 87.29 C
ATOM 1357 C LYS B 173 -26.938 23.103 15.847 1.00 87.29 C
ATOM 1358 CB LYS B 173 -26.654 22.004 13.615 1.00 87.29 C
ATOM 1359 O LYS B 173 -27.710 24.064 15.880 1.00 87.29 O
ATOM 1360 CG LYS B 173 -27.849 22.635 12.916 1.00 87.29 C
ATOM 1361 CD LYS B 173 -28.485 21.675 11.920 1.00 87.29 C
ATOM 1362 CE LYS B 173 -29.772 22.243 11.337 1.00 87.29 C
ATOM 1363 NZ LYS B 173 -30.396 21.308 10.354 1.00 87.29 N
ATOM 1364 N THR B 174 -26.814 22.259 16.837 1.00 88.53 N
ATOM 1365 CA THR B 174 -27.785 22.289 17.925 1.00 88.53 C
ATOM 1366 C THR B 174 -27.248 23.090 19.108 1.00 88.53 C
ATOM 1367 CB THR B 174 -28.150 20.867 18.389 1.00 88.53 C
ATOM 1368 O THR B 174 -28.019 23.684 19.864 1.00 88.53 O
ATOM 1369 CG2 THR B 174 -28.860 20.093 17.283 1.00 88.53 C
ATOM 1370 OG1 THR B 174 -26.953 20.167 18.752 1.00 88.53 O
ATOM 1371 N ARG B 175 -25.949 23.189 19.287 1.00 89.64 N
ATOM 1372 CA ARG B 175 -25.390 23.817 20.480 1.00 89.64 C
ATOM 1373 C ARG B 175 -24.763 25.166 20.146 1.00 89.64 C
ATOM 1374 CB ARG B 175 -24.350 22.903 21.131 1.00 89.64 C
ATOM 1375 O ARG B 175 -24.646 26.034 21.014 1.00 89.64 O
ATOM 1376 CG ARG B 175 -24.951 21.770 21.948 1.00 89.64 C
ATOM 1377 CD ARG B 175 -25.598 20.716 21.061 1.00 89.64 C
ATOM 1378 NE ARG B 175 -26.178 19.631 21.848 1.00 89.64 N
ATOM 1379 NH1 ARG B 175 -27.245 18.629 20.061 1.00 89.64 N
ATOM 1380 NH2 ARG B 175 -27.421 17.726 22.161 1.00 89.64 N
ATOM 1381 CZ ARG B 175 -26.947 18.664 21.355 1.00 89.64 C
ATOM 1382 N LEU B 176 -24.300 25.290 18.871 1.00 88.18 N
ATOM 1383 CA LEU B 176 -23.633 26.528 18.484 1.00 88.18 C
ATOM 1384 C LEU B 176 -24.218 27.079 17.188 1.00 88.18 C
ATOM 1385 CB LEU B 176 -22.128 26.298 18.321 1.00 88.18 C
ATOM 1386 O LEU B 176 -23.479 27.392 16.252 1.00 88.18 O
ATOM 1387 CG LEU B 176 -21.368 25.867 19.576 1.00 88.18 C
ATOM 1388 CD1 LEU B 176 -19.984 25.347 19.206 1.00 88.18 C
ATOM 1389 CD2 LEU B 176 -21.264 27.026 20.562 1.00 88.18 C
ATOM 1390 N PRO B 177 -25.514 27.259 17.182 1.00 82.61 N
ATOM 1391 CA PRO B 177 -26.126 27.724 15.935 1.00 82.61 C
ATOM 1392 C PRO B 177 -25.704 29.144 15.565 1.00 82.61 C
ATOM 1393 CB PRO B 177 -27.626 27.660 16.233 1.00 82.61 C
ATOM 1394 O PRO B 177 -25.750 29.519 14.391 1.00 82.61 O
ATOM 1395 CG PRO B 177 -27.723 27.725 17.723 1.00 82.61 C
ATOM 1396 CD PRO B 177 -26.511 27.059 18.309 1.00 82.61 C
ATOM 1397 N GLN B 178 -25.204 29.889 16.532 1.00 81.43 N
ATOM 1398 CA GLN B 178 -24.879 31.300 16.355 1.00 81.43 C
ATOM 1399 C GLN B 178 -23.594 31.472 15.549 1.00 81.43 C
ATOM 1400 CB GLN B 178 -24.745 31.995 17.711 1.00 81.43 C
ATOM 1401 O GLN B 178 -23.327 32.552 15.019 1.00 81.43 O
ATOM 1402 CG GLN B 178 -23.715 31.355 18.631 1.00 81.43 C
ATOM 1403 CD GLN B 178 -24.312 30.286 19.527 1.00 81.43 C
ATOM 1404 NE2 GLN B 178 -23.584 29.918 20.576 1.00 81.43 N
ATOM 1405 OE1 GLN B 178 -25.418 29.796 19.279 1.00 81.43 O
ATOM 1406 N VAL B 179 -22.823 30.373 15.528 1.00 85.23 N
ATOM 1407 CA VAL B 179 -21.552 30.489 14.820 1.00 85.23 C
ATOM 1408 C VAL B 179 -21.807 30.828 13.353 1.00 85.23 C
ATOM 1409 CB VAL B 179 -20.721 29.191 14.931 1.00 85.23 C
ATOM 1410 O VAL B 179 -21.156 31.712 12.792 1.00 85.23 O
ATOM 1411 CG1 VAL B 179 -19.482 29.266 14.039 1.00 85.23 C
ATOM 1412 CG2 VAL B 179 -20.323 28.935 16.383 1.00 85.23 C
ATOM 1413 N TYR B 180 -22.801 30.179 12.783 1.00 85.01 N
ATOM 1414 CA TYR B 180 -23.082 30.392 11.368 1.00 85.01 C
ATOM 1415 C TYR B 180 -24.462 31.007 11.172 1.00 85.01 C
ATOM 1416 CB TYR B 180 -22.983 29.073 10.596 1.00 85.01 C
ATOM 1417 O TYR B 180 -24.977 31.048 10.052 1.00 85.01 O
ATOM 1418 CG TYR B 180 -21.592 28.489 10.567 1.00 85.01 C
ATOM 1419 CD1 TYR B 180 -20.621 28.995 9.705 1.00 85.01 C
ATOM 1420 CD2 TYR B 180 -21.245 27.430 11.399 1.00 85.01 C
ATOM 1421 CE1 TYR B 180 -19.338 28.459 9.674 1.00 85.01 C
ATOM 1422 CE2 TYR B 180 -19.965 26.886 11.376 1.00 85.01 C
ATOM 1423 OH TYR B 180 -17.751 26.872 10.484 1.00 85.01 O
ATOM 1424 CZ TYR B 180 -19.020 27.406 10.511 1.00 85.01 C
ATOM 1425 N GLY B 181 -25.069 31.537 12.262 1.00 75.97 N
ATOM 1426 CA GLY B 181 -26.370 32.183 12.194 1.00 75.97 C
ATOM 1427 C GLY B 181 -27.451 31.288 11.617 1.00 75.97 C
ATOM 1428 O GLY B 181 -28.278 31.739 10.821 1.00 75.97 O
ATOM 1429 N GLY B 182 -27.322 30.018 11.781 1.00 70.88 N
ATOM 1430 CA GLY B 182 -28.299 29.049 11.310 1.00 70.88 C
ATOM 1431 C GLY B 182 -28.019 28.554 9.904 1.00 70.88 C
ATOM 1432 O GLY B 182 -28.669 27.621 9.427 1.00 70.88 O
ATOM 1433 N MET B 183 -26.984 29.162 9.257 1.00 78.91 N
ATOM 1434 CA MET B 183 -26.609 28.710 7.920 1.00 78.91 C
ATOM 1435 C MET B 183 -25.743 27.457 7.992 1.00 78.91 C
ATOM 1436 CB MET B 183 -25.867 29.816 7.167 1.00 78.91 C
ATOM 1437 O MET B 183 -25.130 27.180 9.024 1.00 78.91 O
ATOM 1438 CG MET B 183 -26.710 31.055 6.910 1.00 78.91 C
ATOM 1439 SD MET B 183 -25.818 32.320 5.925 1.00 78.91 S
ATOM 1440 CE MET B 183 -24.107 31.951 6.403 1.00 78.91 C
ATOM 1441 N MET B 184 -25.723 26.731 6.913 1.00 80.58 N
ATOM 1442 CA MET B 184 -24.913 25.518 6.857 1.00 80.58 C
ATOM 1443 C MET B 184 -23.433 25.858 6.720 1.00 80.58 C
ATOM 1444 CB MET B 184 -25.355 24.629 5.693 1.00 80.58 C
ATOM 1445 O MET B 184 -23.043 26.599 5.817 1.00 80.58 O
ATOM 1446 CG MET B 184 -26.716 23.983 5.897 1.00 80.58 C
ATOM 1447 SD MET B 184 -26.685 22.666 7.174 1.00 80.58 S
ATOM 1448 CE MET B 184 -25.839 21.350 6.255 1.00 80.58 C
ATOM 1449 N PRO B 185 -22.691 25.322 7.589 1.00 83.06 N
ATOM 1450 CA PRO B 185 -21.253 25.546 7.428 1.00 83.06 C
ATOM 1451 C PRO B 185 -20.688 24.883 6.174 1.00 83.06 C
ATOM 1452 CB PRO B 185 -20.656 24.922 8.692 1.00 83.06 C
ATOM 1453 O PRO B 185 -20.596 23.654 6.110 1.00 83.06 O
ATOM 1454 CG PRO B 185 -21.666 23.912 9.133 1.00 83.06 C
ATOM 1455 CD PRO B 185 -23.010 24.316 8.599 1.00 83.06 C
ATOM 1456 N LEU B 186 -20.330 25.642 5.179 1.00 83.92 N
ATOM 1457 CA LEU B 186 -19.865 25.130 3.894 1.00 83.92 C
ATOM 1458 C LEU B 186 -18.713 24.148 4.085 1.00 83.92 C
ATOM 1459 CB LEU B 186 -19.424 26.281 2.986 1.00 83.92 C
ATOM 1460 O LEU B 186 -18.637 23.132 3.392 1.00 83.92 O
ATOM 1461 CG LEU B 186 -18.953 25.896 1.583 1.00 83.92 C
ATOM 1462 CD1 LEU B 186 -20.056 25.148 0.841 1.00 83.92 C
ATOM 1463 CD2 LEU B 186 -18.522 27.134 0.804 1.00 83.92 C
ATOM 1464 N ALA B 187 -17.795 24.464 4.986 1.00 86.66 N
ATOM 1465 CA ALA B 187 -16.650 23.592 5.234 1.00 86.66 C
ATOM 1466 C ALA B 187 -17.104 22.197 5.656 1.00 86.66 C
ATOM 1467 CB ALA B 187 -15.741 24.198 6.301 1.00 86.66 C
ATOM 1468 O ALA B 187 -16.553 21.194 5.198 1.00 86.66 O
ATOM 1469 N PHE B 188 -18.094 22.096 6.491 1.00 85.68 N
ATOM 1470 CA PHE B 188 -18.592 20.813 6.973 1.00 85.68 C
ATOM 1471 C PHE B 188 -19.305 20.056 5.859 1.00 85.68 C
ATOM 1472 CB PHE B 188 -19.537 21.013 8.161 1.00 85.68 C
ATOM 1473 O PHE B 188 -19.171 18.836 5.745 1.00 85.68 O
ATOM 1474 CG PHE B 188 -19.328 20.025 9.277 1.00 85.68 C
ATOM 1475 CD1 PHE B 188 -19.856 18.742 9.195 1.00 85.68 C
ATOM 1476 CD2 PHE B 188 -18.604 20.379 10.407 1.00 85.68 C
ATOM 1477 CE1 PHE B 188 -19.664 17.825 10.226 1.00 85.68 C
ATOM 1478 CE2 PHE B 188 -18.408 19.468 11.441 1.00 85.68 C
ATOM 1479 CZ PHE B 188 -18.940 18.192 11.349 1.00 85.68 C
ATOM 1480 N VAL B 189 -20.058 20.790 5.064 1.00 85.34 N
ATOM 1481 CA VAL B 189 -20.771 20.180 3.947 1.00 85.34 C
ATOM 1482 C VAL B 189 -19.772 19.564 2.971 1.00 85.34 C
ATOM 1483 CB VAL B 189 -21.667 21.206 3.218 1.00 85.34 C
ATOM 1484 O VAL B 189 -19.940 18.421 2.539 1.00 85.34 O
ATOM 1485 CG1 VAL B 189 -22.228 20.611 1.927 1.00 85.34 C
ATOM 1486 CG2 VAL B 189 -22.800 21.670 4.132 1.00 85.34 C
ATOM 1487 N VAL B 190 -18.766 20.277 2.671 1.00 88.18 N
ATOM 1488 CA VAL B 190 -17.738 19.809 1.746 1.00 88.18 C
ATOM 1489 C VAL B 190 -17.018 18.602 2.342 1.00 88.18 C
ATOM 1490 CB VAL B 190 -16.723 20.925 1.415 1.00 88.18 C
ATOM 1491 O VAL B 190 -16.737 17.629 1.638 1.00 88.18 O
ATOM 1492 CG1 VAL B 190 -15.543 20.364 0.624 1.00 88.18 C
ATOM 1493 CG2 VAL B 190 -17.403 22.052 0.638 1.00 88.18 C
ATOM 1494 N SER B 191 -16.713 18.634 3.595 1.00 88.73 N
ATOM 1495 CA SER B 191 -16.055 17.524 4.276 1.00 88.73 C
ATOM 1496 C SER B 191 -16.911 16.263 4.233 1.00 88.73 C
ATOM 1497 CB SER B 191 -15.748 17.891 5.728 1.00 88.73 C
ATOM 1498 O SER B 191 -16.414 15.179 3.918 1.00 88.73 O
ATOM 1499 OG SER B 191 -15.043 16.845 6.374 1.00 88.73 O
ATOM 1500 N LEU B 192 -18.185 16.384 4.559 1.00 88.44 N
ATOM 1501 CA LEU B 192 -19.096 15.245 4.539 1.00 88.44 C
ATOM 1502 C LEU B 192 -19.229 14.679 3.129 1.00 88.44 C
ATOM 1503 CB LEU B 192 -20.473 15.650 5.071 1.00 88.44 C
ATOM 1504 O LEU B 192 -19.326 13.463 2.949 1.00 88.44 O
ATOM 1505 CG LEU B 192 -20.583 15.853 6.583 1.00 88.44 C
ATOM 1506 CD1 LEU B 192 -21.965 16.386 6.947 1.00 88.44 C
ATOM 1507 CD2 LEU B 192 -20.295 14.550 7.320 1.00 88.44 C
ATOM 1508 N PHE B 193 -19.217 15.634 2.189 1.00 89.38 N
ATOM 1509 CA PHE B 193 -19.230 15.202 0.797 1.00 89.38 C
ATOM 1510 C PHE B 193 -18.011 14.342 0.486 1.00 89.38 C
ATOM 1511 CB PHE B 193 -19.273 16.411 -0.142 1.00 89.38 C
ATOM 1512 O PHE B 193 -18.130 13.293 -0.151 1.00 89.38 O
ATOM 1513 CG PHE B 193 -19.223 16.048 -1.602 1.00 89.38 C
ATOM 1514 CD1 PHE B 193 -18.056 16.219 -2.336 1.00 89.38 C
ATOM 1515 CD2 PHE B 193 -20.345 15.535 -2.241 1.00 89.38 C
ATOM 1516 CE1 PHE B 193 -18.007 15.884 -3.687 1.00 89.38 C
ATOM 1517 CE2 PHE B 193 -20.303 15.198 -3.590 1.00 89.38 C
ATOM 1518 CZ PHE B 193 -19.134 15.374 -4.312 1.00 89.38 C
ATOM 1519 N GLY B 194 -16.875 14.752 0.919 1.00 90.22 N
ATOM 1520 CA GLY B 194 -15.655 13.985 0.725 1.00 90.22 C
ATOM 1521 C GLY B 194 -15.720 12.597 1.335 1.00 90.22 C
ATOM 1522 O GLY B 194 -15.281 11.623 0.720 1.00 90.22 O
ATOM 1523 N ILE B 195 -16.261 12.445 2.484 1.00 88.23 N
ATOM 1524 CA ILE B 195 -16.371 11.170 3.184 1.00 88.23 C
ATOM 1525 C ILE B 195 -17.308 10.239 2.417 1.00 88.23 C
ATOM 1526 CB ILE B 195 -16.873 11.362 4.632 1.00 88.23 C
ATOM 1527 O ILE B 195 -17.000 9.061 2.222 1.00 88.23 O
ATOM 1528 CG1 ILE B 195 -15.836 12.130 5.460 1.00 88.23 C
ATOM 1529 CG2 ILE B 195 -17.194 10.010 5.276 1.00 88.23 C
ATOM 1530 CD1 ILE B 195 -16.323 12.531 6.845 1.00 88.23 C
ATOM 1531 N VAL B 196 -18.398 10.790 1.911 1.00 86.89 N
ATOM 1532 CA VAL B 196 -19.374 10.003 1.165 1.00 86.89 C
ATOM 1533 C VAL B 196 -18.765 9.541 -0.157 1.00 86.89 C
ATOM 1534 CB VAL B 196 -20.669 10.804 0.904 1.00 86.89 C
ATOM 1535 O VAL B 196 -18.904 8.377 -0.539 1.00 86.89 O
ATOM 1536 CG1 VAL B 196 -21.563 10.075 -0.097 1.00 86.89 C
ATOM 1537 CG2 VAL B 196 -21.417 11.050 2.213 1.00 86.89 C
ATOM 1538 N VAL B 197 -18.084 10.462 -0.784 1.00 88.47 N
ATOM 1539 CA VAL B 197 -17.424 10.118 -2.039 1.00 88.47 C
ATOM 1540 C VAL B 197 -16.352 9.060 -1.786 1.00 88.47 C
ATOM 1541 CB VAL B 197 -16.798 11.360 -2.711 1.00 88.47 C
ATOM 1542 O VAL B 197 -16.172 8.144 -2.593 1.00 88.47 O
ATOM 1543 CG1 VAL B 197 -15.868 10.948 -3.850 1.00 88.47 C
ATOM 1544 CG2 VAL B 197 -17.891 12.298 -3.221 1.00 88.47 C
ATOM 1545 N GLY B 198 -15.652 9.246 -0.709 1.00 88.47 N
ATOM 1546 CA GLY B 198 -14.670 8.239 -0.338 1.00 88.47 C
ATOM 1547 C GLY B 198 -15.270 6.856 -0.164 1.00 88.47 C
ATOM 1548 O GLY B 198 -14.709 5.866 -0.639 1.00 88.47 O
ATOM 1549 N ALA B 199 -16.380 6.792 0.479 1.00 84.22 N
ATOM 1550 CA ALA B 199 -17.080 5.525 0.674 1.00 84.22 C
ATOM 1551 C ALA B 199 -17.536 4.940 -0.660 1.00 84.22 C
ATOM 1552 CB ALA B 199 -18.275 5.715 1.604 1.00 84.22 C
ATOM 1553 O ALA B 199 -17.396 3.738 -0.898 1.00 84.22 O
ATOM 1554 N ALA B 200 -18.048 5.774 -1.521 1.00 86.06 N
ATOM 1555 CA ALA B 200 -18.476 5.337 -2.847 1.00 86.06 C
ATOM 1556 C ALA B 200 -17.292 4.829 -3.665 1.00 86.06 C
ATOM 1557 CB ALA B 200 -19.177 6.476 -3.582 1.00 86.06 C
ATOM 1558 O ALA B 200 -17.403 3.824 -4.372 1.00 86.06 O
ATOM 1559 N TRP B 201 -16.140 5.439 -3.433 1.00 88.47 N
ATOM 1560 CA TRP B 201 -14.969 5.075 -4.224 1.00 88.47 C
ATOM 1561 C TRP B 201 -14.409 3.728 -3.779 1.00 88.47 C
ATOM 1562 CB TRP B 201 -13.888 6.153 -4.113 1.00 88.47 C
ATOM 1563 O TRP B 201 -13.795 3.011 -4.573 1.00 88.47 O
ATOM 1564 CG TRP B 201 -12.971 6.220 -5.297 1.00 88.47 C
ATOM 1565 CD1 TRP B 201 -11.710 5.699 -5.393 1.00 88.47 C
ATOM 1566 CD2 TRP B 201 -13.242 6.849 -6.553 1.00 88.47 C
ATOM 1567 CE2 TRP B 201 -12.101 6.670 -7.365 1.00 88.47 C
ATOM 1568 CE3 TRP B 201 -14.342 7.546 -7.071 1.00 88.47 C
ATOM 1569 NE1 TRP B 201 -11.182 5.966 -6.635 1.00 88.47 N
ATOM 1570 CH2 TRP B 201 -13.117 7.843 -9.152 1.00 88.47 C
ATOM 1571 CZ2 TRP B 201 -12.028 7.164 -8.670 1.00 88.47 C
ATOM 1572 CZ3 TRP B 201 -14.267 8.037 -8.370 1.00 88.47 C
ATOM 1573 N GLU B 202 -14.615 3.466 -2.549 1.00 85.18 N
ATOM 1574 CA GLU B 202 -14.235 2.141 -2.067 1.00 85.18 C
ATOM 1575 C GLU B 202 -14.905 1.042 -2.885 1.00 85.18 C
ATOM 1576 CB GLU B 202 -14.590 1.985 -0.586 1.00 85.18 C
ATOM 1577 O GLU B 202 -14.263 0.058 -3.258 1.00 85.18 O
ATOM 1578 CG GLU B 202 -13.803 2.906 0.336 1.00 85.18 C
ATOM 1579 CD GLU B 202 -14.232 2.807 1.791 1.00 85.18 C
ATOM 1580 OE1 GLU B 202 -13.724 3.588 2.628 1.00 85.18 O
ATOM 1581 OE2 GLU B 202 -15.081 1.940 2.098 1.00 85.18 O
ATOM 1582 N SER B 203 -16.176 1.215 -3.120 1.00 82.06 N
ATOM 1583 CA SER B 203 -16.918 0.253 -3.929 1.00 82.06 C
ATOM 1584 C SER B 203 -16.386 0.206 -5.358 1.00 82.06 C
ATOM 1585 CB SER B 203 -18.408 0.599 -3.942 1.00 82.06 C
ATOM 1586 O SER B 203 -16.160 -0.875 -5.906 1.00 82.06 O
ATOM 1587 OG SER B 203 -18.946 0.556 -2.632 1.00 82.06 O
ATOM 1588 N MET B 204 -16.085 1.387 -5.853 1.00 82.94 N
ATOM 1589 CA MET B 204 -15.550 1.473 -7.208 1.00 82.94 C
ATOM 1590 C MET B 204 -14.182 0.805 -7.297 1.00 82.94 C
ATOM 1591 CB MET B 204 -15.450 2.932 -7.656 1.00 82.94 C
ATOM 1592 O MET B 204 -13.878 0.131 -8.283 1.00 82.94 O
ATOM 1593 CG MET B 204 -14.925 3.104 -9.072 1.00 82.94 C
ATOM 1594 SD MET B 204 -16.035 2.357 -10.328 1.00 82.94 S
ATOM 1595 CE MET B 204 -17.337 3.618 -10.396 1.00 82.94 C
ATOM 1596 N ASN B 205 -13.435 1.012 -6.313 1.00 82.78 N
ATOM 1597 CA ASN B 205 -12.112 0.402 -6.245 1.00 82.78 C
ATOM 1598 C ASN B 205 -12.193 -1.121 -6.298 1.00 82.78 C
ATOM 1599 CB ASN B 205 -11.378 0.850 -4.979 1.00 82.78 C
ATOM 1600 O ASN B 205 -11.474 -1.759 -7.069 1.00 82.78 O
ATOM 1601 CG ASN B 205 -10.015 0.202 -4.834 1.00 82.78 C
ATOM 1602 ND2 ASN B 205 -9.886 -0.697 -3.866 1.00 82.78 N
ATOM 1603 OD1 ASN B 205 -9.085 0.508 -5.586 1.00 82.78 O
ATOM 1604 N GLU B 206 -13.073 -1.692 -5.598 1.00 76.79 N
ATOM 1605 CA GLU B 206 -13.210 -3.145 -5.559 1.00 76.79 C
ATOM 1606 C GLU B 206 -13.765 -3.682 -6.875 1.00 76.79 C
ATOM 1607 CB GLU B 206 -14.111 -3.569 -4.396 1.00 76.79 C
ATOM 1608 O GLU B 206 -13.324 -4.726 -7.361 1.00 76.79 O
ATOM 1609 CG GLU B 206 -13.534 -3.252 -3.024 1.00 76.79 C
ATOM 1610 CD GLU B 206 -12.167 -3.875 -2.789 1.00 76.79 C
ATOM 1611 OE1 GLU B 206 -11.356 -3.292 -2.036 1.00 76.79 O
ATOM 1612 OE2 GLU B 206 -11.906 -4.956 -3.364 1.00 76.79 O
ATOM 1613 N VAL B 207 -14.627 -2.874 -7.447 1.00 73.85 N
ATOM 1614 CA VAL B 207 -15.154 -3.230 -8.760 1.00 73.85 C
ATOM 1615 C VAL B 207 -14.037 -3.170 -9.799 1.00 73.85 C
ATOM 1616 CB VAL B 207 -16.319 -2.303 -9.174 1.00 73.85 C
ATOM 1617 O VAL B 207 -13.916 -4.063 -10.641 1.00 73.85 O
ATOM 1618 CG1 VAL B 207 -16.666 -2.499 -10.649 1.00 73.85 C
ATOM 1619 CG2 VAL B 207 -17.542 -2.558 -8.295 1.00 73.85 C
ATOM 1620 N GLY B 208 -13.258 -2.154 -9.634 1.00 75.17 N
ATOM 1621 CA GLY B 208 -12.146 -2.006 -10.559 1.00 75.17 C
ATOM 1622 C GLY B 208 -11.172 -3.168 -10.513 1.00 75.17 C
ATOM 1623 O GLY B 208 -10.753 -3.675 -11.556 1.00 75.17 O
ATOM 1624 N HIS B 209 -10.847 -3.706 -9.353 1.00 71.95 N
ATOM 1625 CA HIS B 209 -9.900 -4.806 -9.207 1.00 71.95 C
ATOM 1626 C HIS B 209 -10.535 -6.136 -9.598 1.00 71.95 C
ATOM 1627 CB HIS B 209 -9.377 -4.875 -7.771 1.00 71.95 C
ATOM 1628 O HIS B 209 -9.835 -7.069 -9.999 1.00 71.95 O
ATOM 1629 CG HIS B 209 -8.325 -3.857 -7.465 1.00 71.95 C
ATOM 1630 CD2 HIS B 209 -8.301 -2.847 -6.564 1.00 71.95 C
ATOM 1631 ND1 HIS B 209 -7.121 -3.808 -8.133 1.00 71.95 N
ATOM 1632 CE1 HIS B 209 -6.399 -2.809 -7.653 1.00 71.95 C
ATOM 1633 NE2 HIS B 209 -7.092 -2.210 -6.700 1.00 71.95 N
ATOM 1634 N THR B 210 -11.806 -6.138 -9.531 1.00 65.53 N
ATOM 1635 CA THR B 210 -12.515 -7.343 -9.947 1.00 65.53 C
ATOM 1636 C THR B 210 -12.626 -7.407 -11.468 1.00 65.53 C
ATOM 1637 CB THR B 210 -13.921 -7.407 -9.324 1.00 65.53 C
ATOM 1638 O THR B 210 -12.411 -8.462 -12.068 1.00 65.53 O
ATOM 1639 CG2 THR B 210 -14.628 -8.707 -9.694 1.00 65.53 C
ATOM 1640 OG1 THR B 210 -13.809 -7.327 -7.897 1.00 65.53 O
ATOM 1641 N PHE B 211 -12.800 -6.238 -12.119 1.00 65.92 N
ATOM 1642 CA PHE B 211 -13.176 -6.268 -13.527 1.00 65.92 C
ATOM 1643 C PHE B 211 -12.007 -5.845 -14.409 1.00 65.92 C
ATOM 1644 CB PHE B 211 -14.382 -5.358 -13.782 1.00 65.92 C
ATOM 1645 O PHE B 211 -11.917 -6.255 -15.568 1.00 65.92 O
ATOM 1646 CG PHE B 211 -15.655 -5.844 -13.143 1.00 65.92 C
ATOM 1647 CD1 PHE B 211 -16.297 -6.981 -13.617 1.00 65.92 C
ATOM 1648 CD2 PHE B 211 -16.210 -5.163 -12.068 1.00 65.92 C
ATOM 1649 CE1 PHE B 211 -17.475 -7.434 -13.028 1.00 65.92 C
ATOM 1650 CE2 PHE B 211 -17.387 -5.608 -11.474 1.00 65.92 C
ATOM 1651 CZ PHE B 211 -18.019 -6.743 -11.956 1.00 65.92 C
ATOM 1652 N TYR B 212 -11.080 -5.075 -13.819 1.00 63.39 N
ATOM 1653 CA TYR B 212 -10.169 -4.437 -14.764 1.00 63.39 C
ATOM 1654 C TYR B 212 -8.718 -4.735 -14.407 1.00 63.39 C
ATOM 1655 CB TYR B 212 -10.400 -2.923 -14.795 1.00 63.39 C
ATOM 1656 O TYR B 212 -7.852 -4.774 -15.285 1.00 63.39 O
ATOM 1657 CG TYR B 212 -11.804 -2.531 -15.186 1.00 63.39 C
ATOM 1658 CD1 TYR B 212 -12.269 -2.734 -16.483 1.00 63.39 C
ATOM 1659 CD2 TYR B 212 -12.668 -1.956 -14.260 1.00 63.39 C
ATOM 1660 CE1 TYR B 212 -13.561 -2.372 -16.849 1.00 63.39 C
ATOM 1661 CE2 TYR B 212 -13.962 -1.590 -14.615 1.00 63.39 C
ATOM 1662 OH TYR B 212 -15.679 -1.442 -16.266 1.00 63.39 O
ATOM 1663 CZ TYR B 212 -14.399 -1.802 -15.910 1.00 63.39 C
ATOM 1664 N PHE B 213 -8.456 -4.949 -13.149 1.00 62.56 N
ATOM 1665 CA PHE B 213 -7.069 -5.098 -12.723 1.00 62.56 C
ATOM 1666 C PHE B 213 -6.897 -6.346 -11.866 1.00 62.56 C
ATOM 1667 CB PHE B 213 -6.608 -3.860 -11.948 1.00 62.56 C
ATOM 1668 O PHE B 213 -7.221 -6.337 -10.676 1.00 62.56 O
ATOM 1669 CG PHE B 213 -6.710 -2.580 -12.732 1.00 62.56 C
ATOM 1670 CD1 PHE B 213 -5.701 -2.202 -13.608 1.00 62.56 C
ATOM 1671 CD2 PHE B 213 -7.818 -1.753 -12.592 1.00 62.56 C
ATOM 1672 CE1 PHE B 213 -5.793 -1.017 -14.335 1.00 62.56 C
ATOM 1673 CE2 PHE B 213 -7.918 -0.568 -13.315 1.00 62.56 C
ATOM 1674 CZ PHE B 213 -6.904 -0.201 -14.185 1.00 62.56 C
ATOM 1675 N ALA B 214 -6.271 -7.302 -12.428 1.00 66.43 N
ATOM 1676 CA ALA B 214 -6.130 -8.554 -11.689 1.00 66.43 C
ATOM 1677 C ALA B 214 -5.016 -8.455 -10.651 1.00 66.43 C
ATOM 1678 CB ALA B 214 -5.860 -9.711 -12.647 1.00 66.43 C
ATOM 1679 O ALA B 214 -5.122 -9.024 -9.561 1.00 66.43 O
ATOM 1680 N GLU B 215 -4.062 -7.638 -11.041 1.00 70.90 N
ATOM 1681 CA GLU B 215 -2.930 -7.472 -10.135 1.00 70.90 C
ATOM 1682 C GLU B 215 -3.015 -6.148 -9.381 1.00 70.90 C
ATOM 1683 CB GLU B 215 -1.609 -7.556 -10.903 1.00 70.90 C
ATOM 1684 O GLU B 215 -3.409 -5.128 -9.950 1.00 70.90 O
ATOM 1685 CG GLU B 215 -1.377 -8.897 -11.584 1.00 70.90 C
ATOM 1686 CD GLU B 215 -0.191 -8.889 -12.536 1.00 70.90 C
ATOM 1687 OE1 GLU B 215 0.713 -9.742 -12.387 1.00 70.90 O
ATOM 1688 OE2 GLU B 215 -0.166 -8.023 -13.439 1.00 70.90 O
ATOM 1689 N GLU B 216 -2.802 -6.149 -8.062 1.00 67.72 N
ATOM 1690 CA GLU B 216 -3.015 -4.945 -7.265 1.00 67.72 C
ATOM 1691 C GLU B 216 -1.692 -4.258 -6.938 1.00 67.72 C
ATOM 1692 CB GLU B 216 -3.767 -5.281 -5.975 1.00 67.72 C
ATOM 1693 O GLU B 216 -0.961 -4.700 -6.049 1.00 67.72 O
ATOM 1694 CG GLU B 216 -4.332 -4.063 -5.258 1.00 67.72 C
ATOM 1695 CD GLU B 216 -5.335 -4.418 -4.172 1.00 67.72 C
ATOM 1696 OE1 GLU B 216 -5.889 -3.495 -3.532 1.00 67.72 O
ATOM 1697 OE2 GLU B 216 -5.569 -5.628 -3.959 1.00 67.72 O
ATOM 1698 N THR B 217 -1.345 -3.296 -7.731 1.00 77.24 N
ATOM 1699 CA THR B 217 -0.301 -2.345 -7.368 1.00 77.24 C
ATOM 1700 C THR B 217 -0.908 -1.063 -6.805 1.00 77.24 C
ATOM 1701 CB THR B 217 0.591 -2.006 -8.577 1.00 77.24 C
ATOM 1702 O THR B 217 -2.046 -0.715 -7.129 1.00 77.24 O
ATOM 1703 CG2 THR B 217 1.381 -3.226 -9.037 1.00 77.24 C
ATOM 1704 OG1 THR B 217 -0.232 -1.548 -9.657 1.00 77.24 O
ATOM 1705 N PHE B 218 -0.272 -0.409 -5.968 1.00 75.21 N
ATOM 1706 CA PHE B 218 -0.882 0.712 -5.263 1.00 75.21 C
ATOM 1707 C PHE B 218 -0.656 2.015 -6.020 1.00 75.21 C
ATOM 1708 CB PHE B 218 -0.321 0.825 -3.842 1.00 75.21 C
ATOM 1709 O PHE B 218 -1.294 3.028 -5.726 1.00 75.21 O
ATOM 1710 CG PHE B 218 -1.120 0.074 -2.812 1.00 75.21 C
ATOM 1711 CD1 PHE B 218 -1.974 0.748 -1.948 1.00 75.21 C
ATOM 1712 CD2 PHE B 218 -1.016 -1.307 -2.707 1.00 75.21 C
ATOM 1713 CE1 PHE B 218 -2.715 0.055 -0.993 1.00 75.21 C
ATOM 1714 CE2 PHE B 218 -1.753 -2.006 -1.756 1.00 75.21 C
ATOM 1715 CZ PHE B 218 -2.601 -1.323 -0.899 1.00 75.21 C
ATOM 1716 N SER B 219 0.150 1.979 -7.031 1.00 78.84 N
ATOM 1717 CA SER B 219 0.381 3.166 -7.848 1.00 78.84 C
ATOM 1718 C SER B 219 -0.584 3.222 -9.027 1.00 78.84 C
ATOM 1719 CB SER B 219 1.823 3.196 -8.356 1.00 78.84 C
ATOM 1720 O SER B 219 -0.486 4.112 -9.875 1.00 78.84 O
ATOM 1721 OG SER B 219 2.118 2.025 -9.099 1.00 78.84 O
ATOM 1722 N VAL B 220 -1.693 2.530 -8.956 1.00 79.42 N
ATOM 1723 CA VAL B 220 -2.603 2.477 -10.095 1.00 79.42 C
ATOM 1724 C VAL B 220 -3.637 3.595 -9.983 1.00 79.42 C
ATOM 1725 CB VAL B 220 -3.310 1.106 -10.193 1.00 79.42 C
ATOM 1726 O VAL B 220 -4.054 3.955 -8.879 1.00 79.42 O
ATOM 1727 CG1 VAL B 220 -2.324 0.020 -10.619 1.00 79.42 C
ATOM 1728 CG2 VAL B 220 -3.963 0.746 -8.860 1.00 79.42 C
ATOM 1729 N PRO B 221 -4.114 4.111 -11.055 1.00 81.08 N
ATOM 1730 CA PRO B 221 -4.990 5.284 -11.103 1.00 81.08 C
ATOM 1731 C PRO B 221 -6.301 5.073 -10.348 1.00 81.08 C
ATOM 1732 CB PRO B 221 -5.246 5.472 -12.600 1.00 81.08 C
ATOM 1733 O PRO B 221 -6.875 6.029 -9.821 1.00 81.08 O
ATOM 1734 CG PRO B 221 -4.024 4.930 -13.268 1.00 81.08 C
ATOM 1735 CD PRO B 221 -3.537 3.746 -12.483 1.00 81.08 C
ATOM 1736 N ILE B 222 -6.746 3.895 -10.256 1.00 84.68 N
ATOM 1737 CA ILE B 222 -8.032 3.644 -9.613 1.00 84.68 C
ATOM 1738 C ILE B 222 -7.959 4.046 -8.142 1.00 84.68 C
ATOM 1739 CB ILE B 222 -8.450 2.163 -9.745 1.00 84.68 C
ATOM 1740 O ILE B 222 -8.984 4.340 -7.521 1.00 84.68 O
ATOM 1741 CG1 ILE B 222 -9.930 1.992 -9.385 1.00 84.68 C
ATOM 1742 CG2 ILE B 222 -7.566 1.273 -8.866 1.00 84.68 C
ATOM 1743 CD1 ILE B 222 -10.885 2.684 -10.348 1.00 84.68 C
ATOM 1744 N HIS B 223 -6.724 4.088 -7.583 1.00 88.74 N
ATOM 1745 CA HIS B 223 -6.567 4.449 -6.178 1.00 88.74 C
ATOM 1746 C HIS B 223 -6.557 5.963 -5.995 1.00 88.74 C
ATOM 1747 CB HIS B 223 -5.283 3.843 -5.610 1.00 88.74 C
ATOM 1748 O HIS B 223 -6.762 6.460 -4.886 1.00 88.74 O
ATOM 1749 CG HIS B 223 -5.318 2.351 -5.504 1.00 88.74 C
ATOM 1750 CD2 HIS B 223 -6.292 1.513 -5.077 1.00 88.74 C
ATOM 1751 ND1 HIS B 223 -4.253 1.554 -5.862 1.00 88.74 N
ATOM 1752 CE1 HIS B 223 -4.571 0.287 -5.660 1.00 88.74 C
ATOM 1753 NE2 HIS B 223 -5.803 0.235 -5.184 1.00 88.74 N
ATOM 1754 N TRP B 224 -6.447 6.747 -7.019 1.00 88.04 N
ATOM 1755 CA TRP B 224 -6.291 8.195 -6.945 1.00 88.04 C
ATOM 1756 C TRP B 224 -7.582 8.860 -6.479 1.00 88.04 C
ATOM 1757 CB TRP B 224 -5.873 8.761 -8.306 1.00 88.04 C
ATOM 1758 O TRP B 224 -7.557 9.966 -5.935 1.00 88.04 O
ATOM 1759 CG TRP B 224 -4.567 8.227 -8.813 1.00 88.04 C
ATOM 1760 CD1 TRP B 224 -3.687 7.427 -8.139 1.00 88.04 C
ATOM 1761 CD2 TRP B 224 -3.991 8.461 -10.101 1.00 88.04 C
ATOM 1762 CE2 TRP B 224 -2.760 7.770 -10.141 1.00 88.04 C
ATOM 1763 CE3 TRP B 224 -4.398 9.188 -11.228 1.00 88.04 C
ATOM 1764 NE1 TRP B 224 -2.598 7.148 -8.932 1.00 88.04 N
ATOM 1765 CH2 TRP B 224 -2.352 8.504 -12.354 1.00 88.04 C
ATOM 1766 CZ2 TRP B 224 -1.931 7.785 -11.265 1.00 88.04 C
ATOM 1767 CZ3 TRP B 224 -3.571 9.202 -12.346 1.00 88.04 C
ATOM 1768 N GLY B 225 -8.700 8.151 -6.695 1.00 88.89 N
ATOM 1769 CA GLY B 225 -9.970 8.649 -6.192 1.00 88.89 C
ATOM 1770 C GLY B 225 -10.002 8.782 -4.681 1.00 88.89 C
ATOM 1771 O GLY B 225 -10.655 9.680 -4.145 1.00 88.89 O
ATOM 1772 N PHE B 226 -9.271 7.950 -3.995 1.00 89.90 N
ATOM 1773 CA PHE B 226 -9.189 8.022 -2.542 1.00 89.90 C
ATOM 1774 C PHE B 226 -8.477 9.297 -2.103 1.00 89.90 C
ATOM 1775 CB PHE B 226 -8.462 6.796 -1.981 1.00 89.90 C
ATOM 1776 O PHE B 226 -8.841 9.901 -1.092 1.00 89.90 O
ATOM 1777 CG PHE B 226 -9.282 5.534 -2.020 1.00 89.90 C
ATOM 1778 CD1 PHE B 226 -10.431 5.412 -1.249 1.00 89.90 C
ATOM 1779 CD2 PHE B 226 -8.903 4.471 -2.828 1.00 89.90 C
ATOM 1780 CE1 PHE B 226 -11.192 4.245 -1.283 1.00 89.90 C
ATOM 1781 CE2 PHE B 226 -9.658 3.302 -2.868 1.00 89.90 C
ATOM 1782 CZ PHE B 226 -10.802 3.191 -2.094 1.00 89.90 C
ATOM 1783 N VAL B 227 -7.499 9.695 -2.881 1.00 90.25 N
ATOM 1784 CA VAL B 227 -6.734 10.898 -2.572 1.00 90.25 C
ATOM 1785 C VAL B 227 -7.630 12.128 -2.701 1.00 90.25 C
ATOM 1786 CB VAL B 227 -5.501 11.039 -3.492 1.00 90.25 C
ATOM 1787 O VAL B 227 -7.670 12.971 -1.802 1.00 90.25 O
ATOM 1788 CG1 VAL B 227 -4.775 12.356 -3.225 1.00 90.25 C
ATOM 1789 CG2 VAL B 227 -4.555 9.855 -3.300 1.00 90.25 C
ATOM 1790 N ALA B 228 -8.387 12.160 -3.745 1.00 89.09 N
ATOM 1791 CA ALA B 228 -9.305 13.275 -3.962 1.00 89.09 C
ATOM 1792 C ALA B 228 -10.328 13.371 -2.834 1.00 89.09 C
ATOM 1793 CB ALA B 228 -10.013 13.128 -5.307 1.00 89.09 C
ATOM 1794 O ALA B 228 -10.597 14.461 -2.322 1.00 89.09 O
ATOM 1795 N ALA B 229 -10.818 12.212 -2.481 1.00 90.27 N
ATOM 1796 CA ALA B 229 -11.789 12.174 -1.390 1.00 90.27 C
ATOM 1797 C ALA B 229 -11.157 12.627 -0.078 1.00 90.27 C
ATOM 1798 CB ALA B 229 -12.368 10.769 -1.242 1.00 90.27 C
ATOM 1799 O ALA B 229 -11.766 13.382 0.684 1.00 90.27 O
ATOM 1800 N GLY B 230 -9.910 12.184 0.179 1.00 88.27 N
ATOM 1801 CA GLY B 230 -9.197 12.587 1.381 1.00 88.27 C
ATOM 1802 C GLY B 230 -8.939 14.081 1.448 1.00 88.27 C
ATOM 1803 O GLY B 230 -9.137 14.704 2.494 1.00 88.27 O
ATOM 1804 N LEU B 231 -8.557 14.663 0.361 1.00 88.02 N
ATOM 1805 CA LEU B 231 -8.283 16.095 0.300 1.00 88.02 C
ATOM 1806 C LEU B 231 -9.552 16.903 0.548 1.00 88.02 C
ATOM 1807 CB LEU B 231 -7.684 16.469 -1.058 1.00 88.02 C
ATOM 1808 O LEU B 231 -9.519 17.923 1.239 1.00 88.02 O
ATOM 1809 CG LEU B 231 -6.248 16.009 -1.316 1.00 88.02 C
ATOM 1810 CD1 LEU B 231 -5.881 16.213 -2.782 1.00 88.02 C
ATOM 1811 CD2 LEU B 231 -5.276 16.753 -0.408 1.00 88.02 C
ATOM 1812 N THR B 232 -10.658 16.381 0.079 1.00 87.24 N
ATOM 1813 CA THR B 232 -11.938 17.061 0.243 1.00 87.24 C
ATOM 1814 C THR B 232 -12.408 16.984 1.693 1.00 87.24 C
ATOM 1815 CB THR B 232 -13.013 16.459 -0.680 1.00 87.24 C
ATOM 1816 O THR B 232 -12.940 17.958 2.231 1.00 87.24 O
ATOM 1817 CG2 THR B 232 -14.309 17.260 -0.611 1.00 87.24 C
ATOM 1818 OG1 THR B 232 -12.532 16.465 -2.030 1.00 87.24 O
ATOM 1819 N THR B 233 -12.137 15.888 2.351 1.00 84.47 N
ATOM 1820 CA THR B 233 -12.577 15.654 3.722 1.00 84.47 C
ATOM 1821 C THR B 233 -11.840 16.573 4.691 1.00 84.47 C
ATOM 1822 CB THR B 233 -12.358 14.186 4.135 1.00 84.47 C
ATOM 1823 O THR B 233 -12.343 16.872 5.776 1.00 84.47 O
ATOM 1824 CG2 THR B 233 -12.821 13.944 5.568 1.00 84.47 C
ATOM 1825 OG1 THR B 233 -13.098 13.332 3.255 1.00 84.47 O
ATOM 1826 N THR B 234 -10.737 17.131 4.258 1.00 77.06 N
ATOM 1827 CA THR B 234 -9.916 17.939 5.152 1.00 77.06 C
ATOM 1828 C THR B 234 -10.518 19.331 5.329 1.00 77.06 C
ATOM 1829 CB THR B 234 -8.474 18.064 4.628 1.00 77.06 C
ATOM 1830 O THR B 234 -10.069 20.104 6.178 1.00 77.06 O
ATOM 1831 CG2 THR B 234 -7.710 16.755 4.802 1.00 77.06 C
ATOM 1832 OG1 THR B 234 -8.505 18.404 3.236 1.00 77.06 O
ATOM 1833 N ALA B 235 -11.602 19.622 4.642 1.00 81.78 N
ATOM 1834 CA ALA B 235 -12.288 20.906 4.760 1.00 81.78 C
ATOM 1835 C ALA B 235 -12.842 21.106 6.168 1.00 81.78 C
ATOM 1836 CB ALA B 235 -13.411 21.007 3.730 1.00 81.78 C
ATOM 1837 O ALA B 235 -13.119 22.235 6.578 1.00 81.78 O
ATOM 1838 N PHE B 236 -12.968 20.012 6.911 1.00 78.27 N
ATOM 1839 CA PHE B 236 -13.520 20.100 8.258 1.00 78.27 C
ATOM 1840 C PHE B 236 -12.634 20.960 9.151 1.00 78.27 C
ATOM 1841 CB PHE B 236 -13.682 18.703 8.866 1.00 78.27 C
ATOM 1842 O PHE B 236 -13.107 21.541 10.129 1.00 78.27 O
ATOM 1843 CG PHE B 236 -12.417 18.154 9.470 1.00 78.27 C
ATOM 1844 CD1 PHE B 236 -11.580 17.326 8.731 1.00 78.27 C
ATOM 1845 CD2 PHE B 236 -12.065 18.466 10.776 1.00 78.27 C
ATOM 1846 CE1 PHE B 236 -10.409 16.817 9.287 1.00 78.27 C
ATOM 1847 CE2 PHE B 236 -10.897 17.961 11.339 1.00 78.27 C
ATOM 1848 CZ PHE B 236 -10.071 17.135 10.593 1.00 78.27 C
ATOM 1849 N MET B 237 -11.325 21.015 8.786 1.00 77.75 N
ATOM 1850 CA MET B 237 -10.416 21.863 9.552 1.00 77.75 C
ATOM 1851 C MET B 237 -10.831 23.327 9.461 1.00 77.75 C
ATOM 1852 CB MET B 237 -8.978 21.695 9.057 1.00 77.75 C
ATOM 1853 O MET B 237 -10.491 24.129 10.333 1.00 77.75 O
ATOM 1854 CG MET B 237 -8.370 20.341 9.388 1.00 77.75 C
ATOM 1855 SD MET B 237 -6.616 20.211 8.864 1.00 77.75 S
ATOM 1856 CE MET B 237 -6.218 18.555 9.489 1.00 77.75 C
ATOM 1857 N GLY B 238 -11.574 23.655 8.479 1.00 81.62 N
ATOM 1858 CA GLY B 238 -12.130 24.991 8.337 1.00 81.62 C
ATOM 1859 C GLY B 238 -13.132 25.339 9.422 1.00 81.62 C
ATOM 1860 O GLY B 238 -13.228 26.495 9.837 1.00 81.62 O
ATOM 1861 N VAL B 239 -13.806 24.350 9.941 1.00 83.56 N
ATOM 1862 CA VAL B 239 -14.780 24.542 11.011 1.00 83.56 C
ATOM 1863 C VAL B 239 -14.060 24.897 12.309 1.00 83.56 C
ATOM 1864 CB VAL B 239 -15.655 23.285 11.213 1.00 83.56 C
ATOM 1865 O VAL B 239 -14.503 25.777 13.052 1.00 83.56 O
ATOM 1866 CG1 VAL B 239 -16.559 23.447 12.434 1.00 83.56 C
ATOM 1867 CG2 VAL B 239 -16.487 23.007 9.962 1.00 83.56 C
ATOM 1868 N MET B 240 -12.958 24.240 12.491 1.00 82.32 N
ATOM 1869 CA MET B 240 -12.170 24.535 13.684 1.00 82.32 C
ATOM 1870 C MET B 240 -11.670 25.976 13.663 1.00 82.32 C
ATOM 1871 CB MET B 240 -10.987 23.572 13.799 1.00 82.32 C
ATOM 1872 O MET B 240 -11.716 26.668 14.682 1.00 82.32 O
ATOM 1873 CG MET B 240 -11.390 22.137 14.097 1.00 82.32 C
ATOM 1874 SD MET B 240 -9.947 21.009 14.205 1.00 82.32 S
ATOM 1875 CE MET B 240 -9.257 21.525 15.801 1.00 82.32 C
ATOM 1876 N TYR B 241 -11.282 26.364 12.519 1.00 83.01 N
ATOM 1877 CA TYR B 241 -10.836 27.742 12.345 1.00 83.01 C
ATOM 1878 C TYR B 241 -11.967 28.721 12.636 1.00 83.01 C
ATOM 1879 CB TYR B 241 -10.308 27.961 10.924 1.00 83.01 C
ATOM 1880 O TYR B 241 -11.796 29.664 13.413 1.00 83.01 O
ATOM 1881 CG TYR B 241 -9.855 29.376 10.657 1.00 83.01 C
ATOM 1882 CD1 TYR B 241 -10.721 30.310 10.091 1.00 83.01 C
ATOM 1883 CD2 TYR B 241 -8.562 29.782 10.967 1.00 83.01 C
ATOM 1884 CE1 TYR B 241 -10.308 31.614 9.841 1.00 83.01 C
ATOM 1885 CE2 TYR B 241 -8.138 31.083 10.721 1.00 83.01 C
ATOM 1886 OH TYR B 241 -8.602 33.281 9.914 1.00 83.01 O
ATOM 1887 CZ TYR B 241 -9.017 31.991 10.159 1.00 83.01 C
ATOM 1888 N ASP B 242 -13.132 28.504 12.112 1.00 86.71 N
ATOM 1889 CA ASP B 242 -14.283 29.388 12.267 1.00 86.71 C
ATOM 1890 C ASP B 242 -14.726 29.461 13.727 1.00 86.71 C
ATOM 1891 CB ASP B 242 -15.444 28.918 11.388 1.00 86.71 C
ATOM 1892 O ASP B 242 -15.035 30.541 14.233 1.00 86.71 O
ATOM 1893 CG ASP B 242 -15.219 29.193 9.912 1.00 86.71 C
ATOM 1894 OD1 ASP B 242 -14.273 29.934 9.567 1.00 86.71 O
ATOM 1895 OD2 ASP B 242 -15.997 28.667 9.087 1.00 86.71 O
ATOM 1896 N VAL B 243 -14.718 28.362 14.333 1.00 86.68 N
ATOM 1897 CA VAL B 243 -15.169 28.293 15.719 1.00 86.68 C
ATOM 1898 C VAL B 243 -14.190 29.042 16.620 1.00 86.68 C
ATOM 1899 CB VAL B 243 -15.318 26.830 16.195 1.00 86.68 C
ATOM 1900 O VAL B 243 -14.601 29.718 17.567 1.00 86.68 O
ATOM 1901 CG1 VAL B 243 -15.497 26.771 17.711 1.00 86.68 C
ATOM 1902 CG2 VAL B 243 -16.493 26.157 15.488 1.00 86.68 C
ATOM 1903 N ASN B 244 -12.918 28.963 16.338 1.00 82.71 N
ATOM 1904 CA ASN B 244 -11.918 29.697 17.106 1.00 82.71 C
ATOM 1905 C ASN B 244 -12.054 31.204 16.907 1.00 82.71 C
ATOM 1906 CB ASN B 244 -10.508 29.237 16.729 1.00 82.71 C
ATOM 1907 O ASN B 244 -11.896 31.976 17.854 1.00 82.71 O
ATOM 1908 CG ASN B 244 -10.122 27.932 17.396 1.00 82.71 C
ATOM 1909 ND2 ASN B 244 -9.277 27.153 16.730 1.00 82.71 N
ATOM 1910 OD1 ASN B 244 -10.580 27.625 18.500 1.00 82.71 O
ATOM 1911 N LEU B 245 -12.369 31.582 15.714 1.00 82.08 N
ATOM 1912 CA LEU B 245 -12.586 32.998 15.439 1.00 82.08 C
ATOM 1913 C LEU B 245 -13.824 33.511 16.167 1.00 82.08 C
ATOM 1914 CB LEU B 245 -12.730 33.235 13.933 1.00 82.08 C
ATOM 1915 O LEU B 245 -13.817 34.619 16.707 1.00 82.08 O
ATOM 1916 CG LEU B 245 -11.435 33.235 13.119 1.00 82.08 C
ATOM 1917 CD1 LEU B 245 -11.746 33.292 11.628 1.00 82.08 C
ATOM 1918 CD2 LEU B 245 -10.546 34.404 13.530 1.00 82.08 C
ATOM 1919 N PHE B 246 -14.818 32.722 16.095 1.00 85.06 N
ATOM 1920 CA PHE B 246 -16.036 33.067 16.819 1.00 85.06 C
ATOM 1921 C PHE B 246 -15.762 33.184 18.314 1.00 85.06 C
ATOM 1922 CB PHE B 246 -17.128 32.023 16.566 1.00 85.06 C
ATOM 1923 O PHE B 246 -16.251 34.106 18.970 1.00 85.06 O
ATOM 1924 CG PHE B 246 -18.384 32.252 17.362 1.00 85.06 C
ATOM 1925 CD1 PHE B 246 -18.619 31.545 18.535 1.00 85.06 C
ATOM 1926 CD2 PHE B 246 -19.330 33.176 16.938 1.00 85.06 C
ATOM 1927 CE1 PHE B 246 -19.781 31.755 19.274 1.00 85.06 C
ATOM 1928 CE2 PHE B 246 -20.493 33.392 17.671 1.00 85.06 C
ATOM 1929 CZ PHE B 246 -20.717 32.680 18.838 1.00 85.06 C
ATOM 1930 N HIS B 247 -15.030 32.241 18.818 1.00 84.75 N
ATOM 1931 CA HIS B 247 -14.666 32.257 20.231 1.00 84.75 C
ATOM 1932 C HIS B 247 -13.924 33.539 20.594 1.00 84.75 C
ATOM 1933 CB HIS B 247 -13.808 31.039 20.577 1.00 84.75 C
ATOM 1934 O HIS B 247 -14.174 34.128 21.648 1.00 84.75 O
ATOM 1935 CG HIS B 247 -13.520 30.903 22.038 1.00 84.75 C
ATOM 1936 CD2 HIS B 247 -14.098 31.484 23.116 1.00 84.75 C
ATOM 1937 ND1 HIS B 247 -12.524 30.086 22.528 1.00 84.75 N
ATOM 1938 CE1 HIS B 247 -12.503 30.170 23.848 1.00 84.75 C
ATOM 1939 NE2 HIS B 247 -13.448 31.012 24.229 1.00 84.75 N
ATOM 1940 N ALA B 248 -13.071 33.982 19.783 1.00 80.47 N
ATOM 1941 CA ALA B 248 -12.324 35.217 20.007 1.00 80.47 C
ATOM 1942 C ALA B 248 -13.263 36.416 20.098 1.00 80.47 C
ATOM 1943 CB ALA B 248 -11.301 35.429 18.894 1.00 80.47 C
ATOM 1944 O ALA B 248 -13.092 37.282 20.960 1.00 80.47 O
ATOM 1945 N ARG B 249 -14.228 36.409 19.306 1.00 77.82 N
ATOM 1946 CA ARG B 249 -15.205 37.493 19.308 1.00 77.82 C
ATOM 1947 C ARG B 249 -16.050 37.466 20.578 1.00 77.82 C
ATOM 1948 CB ARG B 249 -16.109 37.404 18.076 1.00 77.82 C
ATOM 1949 O ARG B 249 -16.387 38.517 21.127 1.00 77.82 O
ATOM 1950 CG ARG B 249 -15.401 37.725 16.769 1.00 77.82 C
ATOM 1951 CD ARG B 249 -16.343 37.621 15.577 1.00 77.82 C
ATOM 1952 NE ARG B 249 -15.627 37.751 14.312 1.00 77.82 N
ATOM 1953 NH1 ARG B 249 -17.478 37.358 12.987 1.00 77.82 N
ATOM 1954 NH2 ARG B 249 -15.438 37.762 12.023 1.00 77.82 N
ATOM 1955 CZ ARG B 249 -16.182 37.624 13.110 1.00 77.82 C
ATOM 1956 N LEU B 250 -16.398 36.276 20.915 1.00 78.23 N
ATOM 1957 CA LEU B 250 -17.166 36.102 22.142 1.00 78.23 C
ATOM 1958 C LEU B 250 -16.394 36.629 23.347 1.00 78.23 C
ATOM 1959 CB LEU B 250 -17.515 34.626 22.352 1.00 78.23 C
ATOM 1960 O LEU B 250 -16.959 37.319 24.199 1.00 78.23 O
ATOM 1961 CG LEU B 250 -18.389 34.301 23.564 1.00 78.23 C
ATOM 1962 CD1 LEU B 250 -19.796 34.857 23.367 1.00 78.23 C
ATOM 1963 CD2 LEU B 250 -18.432 32.796 23.805 1.00 78.23 C
ATOM 1964 N LYS B 251 -15.148 36.393 23.417 1.00 78.49 N
ATOM 1965 CA LYS B 251 -14.307 36.821 24.532 1.00 78.49 C
ATOM 1966 C LYS B 251 -14.171 38.341 24.566 1.00 78.49 C
ATOM 1967 CB LYS B 251 -12.925 36.173 24.442 1.00 78.49 C
ATOM 1968 O LYS B 251 -14.079 38.937 25.641 1.00 78.49 O
ATOM 1969 CG LYS B 251 -12.885 34.731 24.927 1.00 78.49 C
ATOM 1970 CD LYS B 251 -11.454 34.234 25.084 1.00 78.49 C
ATOM 1971 CE LYS B 251 -11.400 32.908 25.831 1.00 78.49 C
ATOM 1972 NZ LYS B 251 -9.996 32.437 26.024 1.00 78.49 N
ATOM 1973 N GLU B 252 -14.183 38.952 23.478 1.00 74.37 N
ATOM 1974 CA GLU B 252 -14.061 40.404 23.385 1.00 74.37 C
ATOM 1975 C GLU B 252 -15.310 41.098 23.921 1.00 74.37 C
ATOM 1976 CB GLU B 252 -13.802 40.830 21.937 1.00 74.37 C
ATOM 1977 O GLU B 252 -15.232 42.214 24.440 1.00 74.37 O
ATOM 1978 CG GLU B 252 -12.390 40.536 21.452 1.00 74.37 C
ATOM 1979 CD GLU B 252 -12.186 40.843 19.977 1.00 74.37 C
ATOM 1980 OE1 GLU B 252 -11.060 40.646 19.467 1.00 74.37 O
ATOM 1981 OE2 GLU B 252 -13.160 41.285 19.328 1.00 74.37 O
ATOM 1982 N GLU B 253 -16.418 40.403 23.939 1.00 70.09 N
ATOM 1983 CA GLU B 253 -17.693 40.978 24.359 1.00 70.09 C
ATOM 1984 C GLU B 253 -17.954 40.718 25.840 1.00 70.09 C
ATOM 1985 CB GLU B 253 -18.840 40.416 23.516 1.00 70.09 C
ATOM 1986 O GLU B 253 -18.811 41.363 26.447 1.00 70.09 O
ATOM 1987 CG GLU B 253 -18.825 40.883 22.068 1.00 70.09 C
ATOM 1988 CD GLU B 253 -19.999 40.359 21.256 1.00 70.09 C
ATOM 1989 OE1 GLU B 253 -20.118 40.715 20.062 1.00 70.09 O
ATOM 1990 OE2 GLU B 253 -20.808 39.589 21.820 1.00 70.09 O
ATOM 1991 N MET B 254 -17.265 39.816 26.419 1.00 68.34 N
ATOM 1992 CA MET B 254 -17.458 39.453 27.820 1.00 68.34 C
ATOM 1993 C MET B 254 -16.903 40.533 28.743 1.00 68.34 C
ATOM 1994 CB MET B 254 -16.792 38.110 28.125 1.00 68.34 C
ATOM 1995 O MET B 254 -15.858 41.122 28.458 1.00 68.34 O
ATOM 1996 CG MET B 254 -17.493 36.920 27.492 1.00 68.34 C
ATOM 1997 SD MET B 254 -16.690 35.325 27.914 1.00 68.34 S
ATOM 1998 CE MET B 254 -17.228 35.142 29.637 1.00 68.34 C
ATOM 1999 N PRO B 255 -17.969 41.033 29.782 1.00 56.66 N
[truncated: 4,824 more rows]

## Sheet: Supplementary Data 5
Category	Gene_ID	ANME-1-THS_sp014859735	ANME1a_sp003194425	Alkanophaga_liquidiphilum	Alkanophaga_volatiphilum	DAOWMC01_sp030643285	G60ANME1_sp021159465	JACGMN01_sp011049045	JAFNKG01_sp017883965	JAGXOR01_sp023659785	JAGXOS01_sp023131215	JAUWIL01_sp030605385	Methanospirare_jalkutatii	Methanoxibalbensis_ujae	QENH01_sp003336485	QENJ01_sp013374505	QEXZ01_sp013180605	QMVO01_sp003661125	Syntropharchaeum_butanivorans	Syntropharchaeum_caldarius	Syntropharchaeum_sp026134025	CG-1	CG-2	MW-1	YL-2	YL-1	WJOV01_sp016782355	CM-1	spire_mag_02087375	spire_mag_02087448
Aerobic_respiration	coxA	0	0	0	0	0	0	0	0	0	0	0	0	0	0	0	0	0	0	0	0	1	1	1	0	0	0	1	0	0
Aerobic_respiration	coxB	0	0	0	0	0	0	0	0	0	0	0	0	0	0	0	0	0	0	0	0	1	1	0	0	0	0	1	0	0
Aerobic_respiration	ctaA	0	0	0	0	0	0	0	0	0	0	0	0	0	0	0	0	0	0	0	0	0	1	0	0	0	0	0	0	0
Aerobic_respiration	ctaB	0	0	0	0	0	0	0	0	0	0	0	0	0	0	0	0	0	0	0	0	1	1	0	0	0	0	1	0	0
Aerobic_respiration	hmoA	0	0	0	0	0	0	0	0	0	0	0	0	0	0	0	0	0	0	0	0	1	0	1	0	0	0	1	0	0
Aerobic_respiration	hmoB	0	0	0	0	0	0	0	0	0	0	0	0	0	0	0	0	0	0	0	0	1	0	0	0	0	0	1	0	0
Aerobic_respiration	hmoC	0	0	0	0	0	0	0	0	0	0	0	0	0	0	0	0	0	0	0	0	1	0	1	0	0	0	1	0	0
Alkane_activation	ALDH	1	0	0	0	1	0	0	0	0	0	0	0	0	0	1	0	1	0	0	0	1	1	1	0	0	0	1	1	0
Alkane_activation	acrA	1	1	1	1	1	1	1	1	1	1	1	1	1	1	1	1	1	1	1	1	0	0	0	0	0	1	0	1	1
Alkane_activation	acrB	1	1	1	1	1	1	1	1	1	1	1	1	1	1	1	1	1	1	1	1	0	0	0	0	0	1	0	1	1
Alkane_activation	acrG	1	1	1	1	1	1	1	1	1	1	1	1	1	1	0	1	1	1	1	1	0	0	0	0	0	1	0	1	1
Alkane_activation	adh	0	0	0	0	0	0	0	0	0	0	0	0	0	0	0	0	0	0	0	0	0	0	0	1	1	0	0	0	0
Alkane_activation	adhC	0	0	0	0	0	0	0	0	0	0	0	0	0	0	0	0	0	0	0	0	1	1	0	0	0	0	1	0	0
Alkane_activation	adhE	0	0	0	0	0	0	0	0	0	0	0	0	0	0	0	0	0	0	0	0	1	1	1	1	1	0	1	0	0
Alkane_activation	aor	1	1	1	1	1	1	1	1	1	1	1	1	1	1	1	1	1	1	1	1	1	1	0	1	1	1	1	1	1
Fatty_acid_degradation	ACADM,bcd,acd	1	1	1	1	1	1	0	1	1	1	1	1	1	1	1	1	1	1	1	1	1	1	1	1	1	1	1	1	1
Fatty_acid_degradation	ACAT,atoB	0	0	0	0	0	0	0	0	0	0	0	0	0	0	0	0	0	0	1	1	0	0	0	0	0	0	1	0	0
Fatty_acid_degradation	ACSL,fadD	0	0	1	0	0	0	0	0	0	0	1	0	0	0	0	0	0	0	0	0	1	1	1	0	1	0	1	1	0
Fatty_acid_degradation	ACSM	0	0	0	0	0	0	1	0	0	1	0	0	0	1	0	1	0	0	0	0	0	0	0	0	0	0	0	0	0
Fatty_acid_degradation	crt	1	1	1	1	1	1	1	1	1	1	1	1	1	1	1	1	1	1	1	1	1	1	1	1	1	1	1	1	1
Fatty_acid_degradation	fadA	0	0	0	1	1	0	0	0	0	0	0	0	0	0	0	0	0	0	0	0	1	1	0	1	1	0	0	1	1
Fatty_acid_degradation	fadB	1	1	1	1	0	1	1	1	1	1	1	1	1	1	1	1	1	1	1	1	1	1	0	1	1	0	1	1	0
Fatty_acid_degradation	hadh	0	0	1	1	0	0	0	0	0	0	0	0	0	0	0	0	0	0	0	0	0	0	0	0	0	0	0	0	1
Methanogenesis	cdhA	1	1	1	1	0	1	1	1	1	1	1	1	1	1	1	1	1	1	1	1	0	0	0	1	1	0	0	1	1
Methanogenesis	cdhB	1	1	1	1	0	1	1	1	1	1	1	1	1	1	0	1	1	1	1	1	0	0	0	1	1	0	0	1	1
Methanogenesis	cdhC	1	1	1	1	1	1	1	1	1	1	1	1	1	1	1	1	1	1	1	1	0	0	0	1	1	1	0	1	1
Methanogenesis	cdhD,acsD	1	1	1	1	1	1	1	0	1	1	1	1	1	1	1	1	1	1	1	1	0	0	0	1	1	1	0	1	1
Methanogenesis	cdhE,acsC	1	1	1	1	1	1	1	1	1	0	1	1	1	1	1	1	0	1	1	1	0	0	0	1	1	1	0	1	1
Methanogenesis	ftr	1	1	1	1	1	1	1	1	1	1	1	1	1	1	1	1	1	1	1	1	0	0	0	1	1	1	0	1	1
Methanogenesis	fwdA,fmdA	1	1	1	1	1	1	1	1	1	1	1	1	1	1	1	1	1	1	1	1	0	0	0	1	1	1	0	1	1
Methanogenesis	fwdB,fmdB	1	1	1	1	1	1	1	1	1	1	1	1	1	1	1	1	1	1	1	1	0	0	0	0	1	1	0	1	1
Methanogenesis	fwdC,fmdC	1	1	1	1	1	1	1	1	1	1	1	1	1	1	1	1	1	1	1	1	0	0	0	1	1	1	0	1	1
Methanogenesis	fwdD,fmdD	1	1	1	1	1	1	1	1	1	1	1	1	1	1	0	1	1	1	1	1	0	0	0	1	1	1	0	1	1
Methanogenesis	fwdE,fmdE	0	0	1	1	0	0	1	0	0	1	0	0	0	1	1	1	0	1	1	0	0	0	0	0	0	0	0	0	1
Methanogenesis	fwdF,fmdF	0	0	1	0	0	0	0	0	0	0	1	1	1	0	0	0	0	1	1	1	0	0	0	0	1	0	0	1	1
Methanogenesis	fwdG	0	0	1	1	1	1	0	1	0	0	1	1	1	1	1	0	1	1	1	0	0	0	0	1	1	1	0	1	0
Methanogenesis	mch	1	1	1	1	1	1	1	1	1	1	1	1	1	1	1	1	1	1	1	1	1	1	0	1	1	1	1	1	1
Methanogenesis	mer	0	0	1	1	1	0	0	0	0	0	0	0	0	0	0	0	0	0	0	0	1	1	0	1	1	0	1	1	1
Methanogenesis	metF	1	1	1	1	1	1	1	1	1	0	1	1	1	1	1	0	1	1	1	1	0	0	0	1	1	1	0	1	1
Methanogenesis	mtd	0	0	0	0	1	0	0	0	0	0	1	0	0	0	0	0	0	0	0	0	0	0	0	0	1	0	0	1	1
Methanogenesis	mtrA	1	1	1	1	0	1	1	1	1	1	0	1	1	1	1	1	1	1	1	0	0	0	0	0	0	0	0	0	0
Methanogenesis	mtrB	1	1	0	0	0	1	1	1	1	1	0	1	1	1	1	1	1	0	0	0	0	0	0	0	0	0	0	0	0
Methanogenesis	mtrC	1	1	0	0	0	1	1	1	1	0	0	1	1	1	1	1	1	0	0	0	0	0	0	0	0	0	0	0	0
Methanogenesis	mtrD	1	1	0	0	0	1	1	1	1	0	0	1	1	1	1	1	1	0	0	0	0	0	0	0	0	0	0	0	0
Methanogenesis	mtrE	1	1	0	0	0	1	1	1	1	0	0	1	1	1	1	1	1	0	0	0	0	0	0	0	0	0	0	0	0
Methanogenesis	mtrH	1	1	0	0	0	1	1	1	1	1	0	1	1	1	1	1	1	0	0	0	0	0	0	1	1	0	0	0	0
Proprionate_assimilation	MCEE	0	0	0	0	0	0	0	0	0	0	0	0	0	0	0	0	0	0	0	0	1	1	0	1	1	0	1	1	0
Proprionate_assimilation	mcmA1	0	0	1	1	1	0	0	0	0	0	0	0	0	0	0	0	0	1	1	1	1	1	0	1	1	0	1	1	0
Proprionate_assimilation	mcmA2	0	0	1	1	1	0	0	0	0	0	0	0	0	0	0	0	0	1	1	1	1	1	0	1	1	0	1	1	0
Proprionate_assimilation	pcc	0	0	0	0	0	0	0	1	0	0	0	0	0	1	0	0	0	0	0	0	1	0	0	1	0	0	1	0	0
Atpase	atpA	1	1	1	1	1	1	1	1	1	1	1	1	1	1	1	1	1	1	1	1	0	1	1	1	0	1	1	1	1
Atpase	atpB	1	1	1	1	1	1	1	1	1	1	1	1	1	1	1	1	1	1	1	1	0	1	1	0	1	1	1	1	1
Atpase	atpC	1	1	1	1	1	1	1	1	0	0	1	1	1	1	1	1	1	1	1	1	0	1	1	0	1	1	1	1	1
Atpase	atpD	1	1	1	1	1	1	0	1	1	1	1	1	1	1	1	1	1	1	1	1	1	1	1	0	1	1	1	1	1
Atpase	atpE	1	1	1	1	1	1	1	1	1	1	1	1	1	1	1	1	1	1	1	1	0	1	1	0	1	1	1	1	1
Atpase	atpF	1	1	1	1	1	1	1	1	1	1	1	1	1	1	1	1	1	1	1	1	0	1	1	0	1	1	1	1	1
Atpase	atpG	1	1	0	0	1	0	0	0	1	0	0	1	1	1	1	0	1	1	1	0	0	1	1	1	1	1	1	0	1
Atpase	atpI	1	1	1	1	1	1	1	1	0	1	1	1	0	1	1	1	1	1	1	1	0	1	1	0	1	1	1	1	1
Atpase	atpK	1	1	1	1	1	0	1	1	0	0	1	1	1	1	1	1	1	1	1	1	0	1	1	0	1	1	1	1	1
Complex_I	fpoO	0	0	0	0	0	0	0	0	0	0	0	0	0	0	0	0	0	0	0	0	0	0	0	0	0	1	0	0	0
Complex_I	ndhG	0	0	0	0	0	0	0	0	0	0	0	0	0	0	0	0	0	0	0	0	0	0	0	1	1	1	0	0	0
Complex_I	nuoA	1	1	0	0	0	0	0	0	0	0	0	0	0	0	0	1	0	0	0	0	0	1	1	1	0	1	1	0	0
Complex_I	nuoB	1	1	0	0	0	0	0	0	0	0	0	0	0	0	0	1	0	0	0	0	0	1	1	1	1	1	1	0	0
Complex_I	nuoC	1	1	0	0	0	0	0	0	0	0	0	0	0	0	0	1	0	1	0	0	0	1	1	0	1	1	0	0	0
Complex_I	nuoD	1	1	0	0	0	0	0	0	0	0	0	0	0	0	0	1	0	0	0	0	0	1	1	0	1	1	1	0	0
Complex_I	nuoE	0	0	1	1	1	1	1	1	0	0	1	1	1	1	0	0	0	0	0	0	0	0	0	0	0	0	0	1	1
Complex_I	nuoF	0	0	1	1	0	1	1	1	0	0	1	1	1	1	0	0	0	0	0	0	1	0	0	0	0	0	0	1	1
Complex_I	nuoG	0	0	0	0	0	0	0	0	0	0	0	0	0	1	1	1	1	1	1	0	1	0	0	0	1	1	0	1	1
Complex_I	nuoH	1	1	0	0	0	0	0	0	0	0	0	0	0	0	0	1	0	0	0	0	0	1	1	1	1	1	1	0	0
Complex_I	nuoI	1	1	0	0	0	0	0	0	0	0	0	0	0	0	0	1	0	0	0	0	0	1	1	0	0	1	1	0	0
Complex_I	nuoJ	1	1	0	0	0	0	0	0	0	0	0	0	0	0	0	1	0	0	0	0	0	1	1	0	0	0	1	0	0
Complex_I	nuoK	1	1	0	0	0	0	0	0	0	0	0	0	0	0	0	1	0	0	0	0	0	1	1	0	1	1	1	0	0
Complex_I	nuoL	1	1	0	0	0	1	0	0	1	0	1	0	1	0	0	1	0	0	0	0	0	1	1	0	1	1	1	0	0
Complex_I	nuoM	0	0	0	1	0	1	1	0	1	0	1	0	1	0	0	0	0	0	0	0	0	1	1	1	1	1	1	0	0
Complex_I	nuoN	1	1	0	0	0	0	0	0	0	0	0	0	0	0	0	1	0	0	0	0	0	1	1	1	1	1	0	0	0
Complex_II	sdhA	0	0	0	0	1	0	0	0	0	0	0	0	0	0	0	0	0	0	0	0	0	1	1	0	0	0	1	0	0
Complex_II	sdhB	0	0	0	0	0	0	0	0	0	0	0	0	0	0	0	0	0	0	0	0	0	1	1	0	0	0	1	0	0
Complex_II	sdhC	0	0	0	0	0	0	0	0	0	0	0	0	0	0	0	0	0	0	0	0	0	0	1	0	0	0	0	0	0
Complex_II	sdhD	0	0	0	0	0	0	0	0	0	0	0	0	0	0	0	0	0	0	0	0	0	1	0	0	0	0	1	0	0
Glycolysis	apgM	1	1	1	1	1	1	1	1	1	1	1	1	1	1	1	1	1	1	1	1	1	1	1	1	1	1	1	1	1
Glycolysis	aroF	1	1	1	1	1	1	1	1	1	1	1	1	1	1	1	1	1	1	1	1	1	1	1	0	1	1	1	1	1
Glycolysis	eno	1	1	1	1	1	1	0	0	1	1	1	1	1	1	1	1	1	1	1	1	1	1	1	0	1	1	1	1	1
Glycolysis	fbp	1	1	1	0	1	1	1	0	1	0	1	1	1	1	1	1	1	1	0	0	1	1	1	1	1	1	1	1	0
Glycolysis	gap	1	1	1	1	1	1	1	1	1	1	1	1	1	1	1	1	1	1	1	1	0	1	1	0	0	1	1	1	1
Glycolysis	glcK	0	0	0	1	0	0	0	0	0	0	0	0	0	1	1	0	1	0	0	0	0	1	1	0	0	0	1	0	0
Glycolysis	gpmB	0	0	0	0	0	0	0	0	0	0	0	0	0	0	0	0	0	0	0	0	0	1	0	1	0	0	1	0	0
Glycolysis	manB	0	0	0	0	0	0	1	0	0	0	0	0	0	0	0	0	0	0	0	0	0	0	0	0	0	0	0	1	0
Glycolysis	pgi1	1	1	1	1	1	1	1	1	1	1	1	0	1	0	1	1	1	1	1	1	0	1	1	0	1	1	1	1	1
Glycolysis	pgk	1	0	1	1	1	1	1	1	1	1	1	1	1	1	1	1	1	1	1	1	1	1	1	1	1	1	1	1	0
Glycolysis	pmm-pgm	1	1	1	1	0	1	1	1	0	1	1	1	1	1	1	1	1	1	1	1	1	1	1	1	1	1	1	1	1
Glycolysis	tpiA	1	1	1	1	1	1	1	1	1	0	1	1	1	1	1	1	1	1	1	1	0	1	1	1	1	1	1	1	1
TCA_cycle	IDH3	0	0	1	0	0	0	0	0	0	0	1	1	0	1	0	0	0	0	0	0	0	1	1	0	1	1	1	0	0
TCA_cycle	acnA	1	1	1	1	1	1	1	0	1	0	1	1	1	1	0	1	0	0	0	0	1	1	1	1	0	0	1	0	1
TCA_cycle	cs	0	0	0	0	0	0	0	0	0	0	0	0	0	0	0	0	0	0	0	0	0	1	1	1	0	0	1	0	0
TCA_cycle	fumC	0	0	0	0	0	0	0	0	0	0	0	0	0	0	0	0	0	0	0	0	0	1	1	0	0	0	1	0	0
TCA_cycle	icd	1	1	0	1	1	1	1	1	1	0	0	0	0	0	0	1	0	0	0	0	0	0	0	0	0	0	0	0	0
TCA_cycle	korA	0	0	0	0	0	1	0	0	0	0	0	0	0	0	0	0	0	0	0	0	1	1	1	0	1	1	1	1	1
TCA_cycle	korB	0	0	0	0	0	1	0	0	0	0	0	0	0	0	0	0	0	0	0	0	1	1	1	0	1	1	1	1	1
TCA_cycle	korC	0	0	0	0	0	0	0	0	0	0	0	0	0	0	0	0	0	0	0	0	1	1	1	0	1	1	1	1	1
TCA_cycle	korD	0	0	0	0	0	0	0	0	0	0	0	0	0	0	0	0	0	0	0	0	1	1	1	0	1	1	1	1	0
TCA_cycle	mdh	0	0	0	0	0	0	0	0	0	0	0	0	0	0	0	0	0	0	0	0	1	1	0	0	1	1	1	0	1
TCA_cycle	sucC	0	0	0	0	0	0	0	0	0	0	0	0	0	0	0	0	0	0	0	0	1	1	1	0	1	1	1	1	0
TCA_cycle	sucD	0	0	0	0	0	0	0	0	0	0	0	0	0	0	0	0	0	0	0	0	1	1	1	0	1	1	1	1	0
bc_complex	FeS	0	0	0	0	0	0	0	0	0	0	0	0	0	0	0	0	0	0	0	0	0	0	0	0	0	0	1	0	0
bc_complex	QcrA	0	0	0	0	0	0	0	0	0	0	0	0	0	0	0	0	0	0	0	0	0	1	1	1	0	0	0	0	0
bc_complex	QcrB	0	0	0	0	0	0	0	0	0	0	0	0	0	0	0	0	0	0	0	0	0	1	1	0	0	0	1	0	0
bc_complex	cytC	0	0	0	0	0	0	0	0	0	0	0	0	0	0	0	0	0	0	0	0	0	1	1	1	0	0	1	0	0
bc_complex	cytb6	0	0	0	0	0	0	0	0	0	0	0	0	0	0	0	0	0	0	0	0	0	1	1	1	0	0	1	0	0
etf_complex	etfA	1	1	0	0	0	0	0	0	0	0	0	0	0	0	0	0	0	1	1	1	1	1	1	0	0	1	1	1	0
etf_complex	etfB	1	1	0	0	0	0	0	0	0	0	0	0	0	0	0	1	0	1	1	1	1	1	1	0	0	1	1	1	0
etf_complex	etfC	1	1	0	0	0	0	0	0	0	0	0	0	0	0	0	1	0	1	1	1	1	1	1	0	0	1	1	1	0
fix_complex	fixA	0	0	0	0	0	0	0	0	0	0	0	0	0	0	0	0	0	0	0	0	0	1	0	0	0	0	1	0	0
fix_complex	fixB	0	0	0	0	0	0	0	0	0	0	0	0	0	0	0	0	0	0	0	0	0	1	0	0	0	0	1	0	0
fix_complex	fixC	0	0	0	0	0	0	0	0	0	0	0	0	0	0	0	0	0	0	0	0	0	1	0	0	0	0	1	0	0
fix_complex	fixX	0	0	0	0	0	0	0	0	0	0	0	0	0	0	0	0	0	0	0	0	0	1	0	0	0	0	1	0	0
fpo_complex	fpoA	1	1	1	1	1	1	0	1	1	0	1	1	1	1	1	1	1	1	1	0	0	0	0	0	0	0	0	0	0
fpo_complex	fpoB/C	0	0	0	0	1	1	0	1	1	0	1	0	1	0	1	0	1	0	0	0	0	0	0	0	0	0	0	0	0
fpo_complex	fpoD	1	1	1	1	0	0	0	0	0	1	0	1	0	1	0	1	0	1	1	0	0	0	0	0	0	0	0	0	0
fpo_complex	fpoH	1	1	1	1	1	1	0	1	1	1	1	1	1	1	1	1	1	1	1	0	0	0	0	0	0	0	0	0	0
fpo_complex	fpoI	1	1	1	1	1	1	0	1	1	1	1	1	1	1	1	1	1	1	1	0	0	0	0	0	0	0	0	0	0
fpo_complex	fpoJ	1	1	1	1	1	1	0	1	1	0	1	1	1	1	1	1	1	1	1	0	0	0	0	0	0	0	0	0	0
fpo_complex	fpoK	1	1	1	1	1	1	0	1	1	0	1	1	1	1	1	1	1	1	1	0	0	0	0	0	0	0	0	0	0
fpo_complex	fpoL	0	0	1	1	1	1	0	1	1	0	1	1	1	1	1	0	1	1	1	0	0	0	0	0	0	0	0	0	0
fpo_complex	fpoM	1	1	0	0	0	0	0	0	0	0	0	0	0	0	0	1	0	0	0	0	0	0	0	0	1	0	0	0	0
fpo_complex	fpoM2	0	0	1	1	1	1	0	1	1	0	1	1	1	1	1	0	1	1	1	0	0	0	0	0	0	0	0	0	0
fpo_complex	fpoN	0	0	0	0	0	0	0	0	0	0	0	0	0	0	0	1	0	0	0	0	0	0	0	0	0	0	1	0	0
fpo_complex	fpoN2	1	1	1	1	1	1	0	1	1	0	1	1	1	1	1	1	1	1	1	0	0	0	0	0	0	0	0	0	0
fpo_complex	fpoO	0	0	0	0	0	0	0	0	0	0	0	0	0	0	0	0	0	0	0	0	0	0	0	0	0	1	0	0	0

## Sheet: Supplementary Data 6
Category	Gene_name	KO_ID	Gene_description	CG-1	YL-1	Additional comments
Aerobic_respiration	coxA	K02274	cytochrome c oxidase subunit I [EC:7.1.1.9]	CG-1_02288
Aerobic_respiration	coxB	K02275	cytochrome c oxidase subunit II [EC:7.1.1.9]	CG-1_02289
Aerobic_respiration	coxD	K02277	cytochrome c oxidase subunit IV [EC:7.1.1.9]	CG-1_02291
Aerobic_respiration	coxC	K02276	cytochrome c oxidase subunit III [EC:7.1.1.9]	CG-1_02292
Aerobic_respiration	ctaB	K02257	heme o synthase [EC:2.5.1.141]	CG-1_02286
Aerobic_respiration	hmoA	K10944	methane/ammonia monooxygenase subunit A [EC:1.14.18.3 1.14.99.39]	CG-1_02061
Aerobic_respiration	hmoB	K10945	methane/ammonia monooxygenase subunit B	CG-1_02062
Aerobic_respiration	hmoC	K10946	methane/ammonia monooxygenase subunit C	CG-1_02060
Alkane_activation	adh	K00001	alcohol dehydrogenase [EC:1.1.1.1]		YL-1_01056
Alkane_activation	adhC	K00121	S-(hydroxymethyl)glutathione dehydrogenase / alcohol dehydrogenase [EC:1.1.1.284 1.1.1.1]	CG-1_01281
Alkane_activation	adhE	K04072	acetaldehyde dehydrogenase / alcohol dehydrogenase [EC:1.2.1.10 1.1.1.1]	CG-1_01122,CG-1_02209	YL-1_00558
Alkane_activation	aor	K03738	aldehyde:ferredoxin oxidoreductase [EC:1.2.7.5]	CG-1_01955	YL-1_00232,YL-1_01345,YL-1_01381,YL-1_01644,YL-1_01929
Atpase	atpA	K02117	V/A-type H+/Na+-transporting ATPase subunit A [EC:7.1.2.2 7.2.2.1]	CG-1_00637	YL-1_00938
Atpase	atpB	K02118	V/A-type H+/Na+-transporting ATPase subunit B	CG-1_00638	YL-1_00939
Atpase	atpC	K02119	V/A-type H+/Na+-transporting ATPase subunit C	CG-1_00031	YL-1_00936
Atpase	atpD	K02120	V/A-type H+/Na+-transporting ATPase subunit D	CG-1_00017	YL-1_00940
Atpase	atpE	K02121	V/A-type H+/Na+-transporting ATPase subunit E	CG-1_00032	YL-1_00935
Atpase	atpF	K02122	V/A-type H+/Na+-transporting ATPase subunit F	CG-1_00353	YL-1_00937
Atpase	atpG	K02107	V/A-type H+/Na+-transporting ATPase subunit G/H	CG-1_00036	YL-1_00932
Atpase	atpI	K02123	V/A-type H+/Na+-transporting ATPase subunit I	CG-1_00034,CG-1_00035	YL-1_00933
Atpase	atpK	K02124	V/A-type H+/Na+-transporting ATPase subunit K	CG-1_00033	YL-1_00934
Complex_I	nuoA	K00330	NADH-quinone oxidoreductase subunit A [EC:7.1.1.2]	CG-1_02101	YL-1_01352
Complex_I	nuoB	K00331	NADH-quinone oxidoreductase subunit B [EC:7.1.1.2]	CG-1_02102	YL-1_01353
Complex_I	nuoC	K00332	NADH-quinone oxidoreductase subunit C [EC:7.1.1.2]	CG-1_02103	YL-1_01354
Complex_I	nuoD	K00333	NADH-quinone oxidoreductase subunit D [EC:7.1.1.2]	CG-1_02104	YL-1_01355
Complex_I	nuoG	K00336	NADH-quinone oxidoreductase subunit G [EC:7.1.1.2]	CG-1_02105	YL-1_02105
Complex_I	nuoH	K00337	NADH-quinone oxidoreductase subunit H [EC:7.1.1.2]	CG-1_02106	YL-1_01356
Complex_I	nuoI	K00338	NADH-quinone oxidoreductase subunit I [EC:7.1.1.2]	CG-1_02107	YL-1_01357
Complex_I	nuoJ	K00339	NADH-quinone oxidoreductase subunit J [EC:7.1.1.2]	CG-1_00840	YL-1_01358
Complex_I	nuoK	K00340	NADH-quinone oxidoreductase subunit K [EC:7.1.1.2]	CG-1_00842	YL-1_01360
Complex_I	nuoL	K00341	NADH-quinone oxidoreductase subunit L [EC:7.1.1.2]	CG-1_00843	YL-1_01361,YL-1_02232
Complex_I	nuoM	K00342	NADH-quinone oxidoreductase subunit M [EC:7.1.1.2]	CG-1_00844	YL-1_01362,YL-1_01363
Complex_I	nuoN	K00343	NADH-quinone oxidoreductase subunit N [EC:7.1.1.2]	CG-1_00845	YL-1_01364
Complex_II	sdhA	K00239	succinate dehydrogenase flavoprotein subunit [EC:1.3.5.1]	CG-1_02221
Complex_II	sdhB	K00240	succinate dehydrogenase iron-sulfur subunit [EC:1.3.5.1]	CG-1_02222
Complex_II	sdhD	K00242	succinate dehydrogenase membrane anchor subunit	CG-1_02220
Fatty_acid_degradation	ACADM,bcd,acd	K00249	acyl-CoA dehydrogenase [EC:1.3.8.7]	CG-1_00368,CG-1_00764,CG-1_02362,CG-1_02367	YL-1_00259,YL-1_00423
Fatty_acid_degradation	ACADM,bcd,acd	K18244	acyl-CoA dehydrogenase [EC:1.3.99.-]	CG-1_00361,CG-1_00367,CG-1_00434,CG-1_00435,CG-1_00699,CG-1_00951,CG-1_00997,CG-1_01330,CG-1_01789,CG-1_01882,CG-1_02357	YL-1_00001,YL-1_00012,YL-1_00748,YL-1_01430,YL-1_01452,YL-1_01788,YL-1_02085,YL-1_02220
Fatty_acid_degradation	ACSL,fadD	K01897	long-chain acyl-CoA synthetase [EC:6.2.1.3]	CG-1_02111	YL-1_00292
Fatty_acid_degradation	crt	K01715	enoyl-CoA hydratase [EC:4.2.1.17]	CG-1_00855,CG-1_01677,CG-1_01697,CG-1_01880,CG-1_01982	YL-1_00488,YL-1_01159,YL-1_01904
Fatty_acid_degradation	crt	K01692	enoyl-CoA hydratase [EC:4.2.1.17]~enoyl-CoA hydratase [EC:4.2.1.17]		YL-1_00488,YL-1_01904
Fatty_acid_degradation	fadA	K00632	acetyl-CoA acyltransferase [EC:2.3.1.16]	CG-1_00211	YL-1_00514,YL-1_00612,YL-1_00630
Fatty_acid_degradation	fadB	K00074	3-hydroxybutyryl-CoA dehydrogenase [EC:1.1.1.157]	CG-1_00789,CG-1_00856	YL-1_00487,YL-1_01903
Gluconeogenesis/glycolysis	apgM	K15635	2,3-bisphosphoglycerate-independent phosphoglycerate mutase [EC:5.4.2.12]	CG-1_01115,CG-1_01280	YL-1_00560,YL-1_01886
Gluconeogenesis/glycolysis	aroF	K16306	fructose-bisphosphate aldolase / 2-amino-3,7-dideoxy-D-threo-hept-6-ulosonate synthase [EC:4.1.2.13 2.2.1.10]	CG-1_02302	YL-1_00765
Gluconeogenesis/glycolysis	eno	K01689	enolase 1/2/3 [EC:4.2.1.11]	CG-1_01662	YL-1_01163
Gluconeogenesis/glycolysis	fbp	K01622	fructose 1,6-bisphosphate aldolase/phosphatase [EC:4.1.2.13 3.1.3.11]	CG-1_00401	YL-1_01800
Gluconeogenesis/glycolysis	gap	K00134	glyceraldehyde 3-phosphate dehydrogenase (phosphorylating) [EC:1.2.1.12]	CG-1_01492	YL-1_01523
Gluconeogenesis/glycolysis	adpgk	K00918	ADP-dependent phosphofructokinase/glucokinase [EC:2.7.1.146 2.7.1.147]		YL-1_02299
Gluconeogenesis/glycolysis	glcK	K25026	glucokinase [EC:2.7.1.2]	CG-1_00161
Gluconeogenesis/glycolysis	gpmB	K15634	2,3-bisphosphoglycerate-dependent phosphoglycerate mutase [EC:5.4.2.11]	CG-1_01379
Gluconeogenesis/glycolysis	pgi1	K06859	glucose-6-phosphate isomerase, archaeal [EC:5.3.1.9]	CG-1_01722	YL-1_00702
Gluconeogenesis/glycolysis	pgk	K00927	phosphoglycerate kinase [EC:2.7.2.3]	CG-1_01491	YL-1_01522
Gluconeogenesis/glycolysis	pmm-pgm	K15778	phosphomannomutase / phosphoglucomutase [EC:5.4.2.8 5.4.2.2]	CG-1_02085	YL-1_00492
Gluconeogenesis/glycolysis	tpiA	K01803	triosephosphate isomerase (TIM) [EC:5.3.1.1]	CG-1_02356	YL-1_01747
Methanogenesis/Wood-Ljungdahl pathway	cdhE,acsC	K00197	acetyl-CoA decarbonylase/synthase, CODH/ACS complex subunit gamma [EC:2.1.1.245]		YL-1_02207
Methanogenesis/Wood-Ljungdahl pathway	ftr	K00672	formylmethanofuran--tetrahydromethanopterin N-formyltransferase [EC:2.3.1.101]		YL-1_00925,YL-1_01437
Methanogenesis/Wood-Ljungdahl pathway	fwdA,fmdA	K00200	formylmethanofuran dehydrogenase subunit A [EC:1.2.7.12]		YL-1_00929
Methanogenesis/Wood-Ljungdahl pathway	fwdB,fmdB	K00201	formylmethanofuran dehydrogenase subunit B [EC:1.2.7.12]		YL-1_00930,YL-1_01599
Methanogenesis/Wood-Ljungdahl pathway	fwdC,fmdC	K00202	formylmethanofuran dehydrogenase subunit C [EC:1.2.7.12]		YL-1_00928
Methanogenesis/Wood-Ljungdahl pathway	fwdD,fmdD	K00203	formylmethanofuran dehydrogenase subunit D [EC:1.2.7.12]		YL-1_00931,YL-1_01598
Methanogenesis/Wood-Ljungdahl pathway	fwdF,fmdF	K00205	4Fe-4S ferredoxin		YL-1_01602
Methanogenesis/Wood-Ljungdahl pathway	fwdG	K11260	4Fe-4S ferredoxin		YL-1_01600
Methanogenesis/Wood-Ljungdahl pathway	mch	K01499	methenyltetrahydromethanopterin cyclohydrolase [EC:3.5.4.27]	CG-1_00134	YL-1_01618
Methanogenesis/Wood-Ljungdahl pathway	mer	K00320	5,10-methylenetetrahydromethanopterin reductase [EC:1.5.98.2]	CG-1_00410,CG-1_00581,CG-1_00694,CG-1_01032	YL-1_00098,YL-1_00327,YL-1_00479,YL-1_01210
Methanogenesis/Wood-Ljungdahl pathway	metF	K24042	methionine synthase / methylenetetrahydrofolate reductase (NADH) [EC:2.1.1.13 1.5.1.54]		YL-1_00333
Methanogenesis/Wood-Ljungdahl pathway	mtd	K10714	methylene-tetrahydromethanopterin dehydrogenase [EC:1.5.1.-]		YL-1_01095
Methanogenesis/Wood-Ljungdahl pathway	mtrH	K00584	tetrahydromethanopterin S-methyltransferase subunit H [EC:2.1.1.86]		YL-1_00535
Methanogenesis/Wood-Ljungdahl pathway	cdhA	K00192	anaerobic carbon-monoxide dehydrogenase, CODH/ACS complex subunit alpha [EC:1.2.7.4]		YL-1_01553
Methanogenesis/Wood-Ljungdahl pathway	cdhB	K00195	anaerobic carbon-monoxide dehydrogenase, CODH/ACS complex subunit epsilon		YL-1_01552
Methanogenesis/Wood-Ljungdahl pathway	cdhC	K00193	acetyl-CoA decarbonylase/synthase, CODH/ACS complex subunit beta [EC:2.3.1.169]		YL-1_01551
Methanogenesis/Wood-Ljungdahl pathway	cdhD,acsD	K00194	acetyl-CoA decarbonylase/synthase, CODH/ACS complex subunit delta [EC:2.1.1.245]		YL-1_02208
bc_complex	QcrB	K15879	cytochrome b-561	CG-1_01041
bc_complex	cytb6	K02635	cytochrome b6	CG-1_01040
bc_complex	cytC	NA	mono-heme cytochrome	CG-1_01037
etf_complex	etfA	K03522	electron transfer flavoprotein alpha subunit	CG-1_01792	YL-1_00420
etf_complex	etfB	K03521	electron transfer flavoprotein beta subunit	CG-1_01791	YL-1_00421
etf_complex	etfC	K08264	heterodisulfide reductase subunit D [EC:1.8.98.1]	CG-1_01793	YL-1_00422
fix_complex	fixA	K03522	electron transfer flavoprotein alpha subunit	CG-1_01072
fix_complex	fixB	K03521	electron transfer flavoprotein beta subunit	CG-1_01073
fix_complex	fixC	K00313	electron transfer flavoprotein-quinone oxidoreductase [EC:1.5.5.-]	CG-1_01075
fix_complex	fixX	K03855	ferredoxin like protein	CG-1_01074
Soluble electron carrier	2Fe-2S ferredoxin	K02639	ferredoxin	CG-1_00285
Group 4g hydrogenase + frhB	nuoL	K00341	NADH-quinone oxidoreductase subunit L [EC:7.1.1.2]		YL-1_02232	hyfE-like, membrane integral domain
Group 4g hydrogenase + frhB	hyfF	K12141	hydrogenase-4 component F [EC:1.-.-.-]		YL-1_02234	hyfB-like membrane integral/antiporter-like
Group 4g hydrogenase + frhB	mbhJ	K18023	membrane-bound hydrogenase subunit mbhJ [EC:1.12.7.2]		YL-1_02235	hycG-like, Ni,Fe-hydrogenase III small subunit
Group 4g hydrogenase + frhB	mbhK	K18017	membrane-bound hydrogenase subunit beta [EC:1.12.7.2]		YL-1_02236	HycE1-like, 30 Kd subunit
Group 4g hydrogenase + frhB	mbhL	K18016	membrane-bound hydrogenase subunit alpha [EC:1.12.7.2]		YL-1_02237	[NiFe]_Group_4g
Group 4g hydrogenase + frhB	hycD	K15829	formate hydrogenlyase subunit 4		YL-1_02238	HycD-like,membrane integral domain
Group 4g hydrogenase + frhB	frhB	K00441	coenzyme F420 hydrogenase subunit beta [EC:1.12.98.1]		YL-1_02239	frhB-like
Group 3b hydrogenase + hdrA complex	hdrA	K03388	heterodisulfide reductase subunit A2 [EC:1.8.7.3 1.8.98.4 1.8.98.5 1.8.98.6]		YL-1_01688	HdrA subunit,
Group 3b hydrogenase + hdrA complex	hydB	K17996	sulfhydrogenase subunit beta (sulfur reductase) [EC:1.12.98.4]		YL-1_01689	contains 4Fe-4S domain
Group 3b hydrogenase + hdrA complex	hydG	K17995	sulfhydrogenase subunit gamma (sulfur reductase) [EC:1.12.98.4]		YL-1_01690	Contains FAD and NAD binding domain
Group 3b hydrogenase + hdrA complex	hydD	K17994	sulfhydrogenase subunit delta [EC:1.12.1.3 1.12.1.5]		YL-1_01691	NiFe small subunit
Group 3b hydrogenase + hdrA complex	hydA	K17993	sulfhydrogenase subunit alpha [EC:1.12.1.3 1.12.1.5]		YL-1_01692	[NiFe]_Group_3b
soluble fpoF	fpoF	K00441	coenzyme F420 hydrogenase subunit beta [EC:1.12.98.1]		YL-1_01388,YL-1_01687	Contains both FAD and Fe-S domains
Proprionate_assimilation	MCEE	K05606	methylmalonyl-CoA/ethylmalonyl-CoA epimerase [EC:5.1.99.1]	CG-1_00389	YL-1_01973
Proprionate_assimilation	mcmA1	K01848	methylmalonyl-CoA mutase, N-terminal domain [EC:5.4.99.2]	CG-1_01141,CG-1_01382,CG-1_01443	YL-1_00738,YL-1_00836,YL-1_00844,YL-1_02115
Proprionate_assimilation	mcmA2	K01849	methylmalonyl-CoA mutase, C-terminal domain [EC:5.4.99.2]	CG-1_01442	YL-1_00739,YL-1_00835
Proprionate_assimilation	pcc	K01966	propionyl-CoA carboxylase beta chain [EC:6.4.1.3 2.1.3.15]	CG-1_00236
TCA_cycle	IDH3	K00030	isocitrate dehydrogenase (NAD+) [EC:1.1.1.41]	CG-1_00351	YL-1_01101
TCA_cycle	acnA	K01681	aconitate hydratase [EC:4.2.1.3]	CG-1_00988,CG-1_01567
TCA_cycle	cs	K01647	citrate synthase [EC:2.3.3.1]	CG-1_02309
TCA_cycle	fumC	K01679	fumarate hydratase, class II [EC:4.2.1.2]	CG-1_01695
TCA_cycle	korA	K00174	2-oxoglutarate/2-oxoacid ferredoxin oxidoreductase subunit alpha [EC:1.2.7.3 1.2.7.11]	CG-1_00050,CG-1_00704,CG-1_01373	YL-1_00600
TCA_cycle	korB	K00175	2-oxoglutarate/2-oxoacid ferredoxin oxidoreductase subunit beta [EC:1.2.7.3 1.2.7.11]	CG-1_00049,CG-1_00705,CG-1_01374	YL-1_00601
TCA_cycle	korC	K00177	2-oxoglutarate ferredoxin oxidoreductase subunit gamma [EC:1.2.7.3]	CG-1_00706	YL-1_00602
TCA_cycle	korD	K00176	2-oxoglutarate ferredoxin oxidoreductase subunit delta [EC:1.2.7.3]	CG-1_00703	YL-1_00599
TCA_cycle	mdh	K00024	malate dehydrogenase [EC:1.1.1.37]	CG-1_01506	YL-1_01141
TCA_cycle	sucC	K01903	succinyl-CoA synthetase beta subunit [EC:6.2.1.5]	CG-1_02216	YL-1_01726
TCA_cycle	sucD	K01902	succinyl-CoA synthetase alpha subunit [EC:6.2.1.5]	CG-1_02217	YL-1_01725
Electron transfer	Cupredoxin superfamily	cl19115	cupredoxin domain containing protein	CG-1_00252,CG-1_01526,CG-1_01527,CG-1_01572,CG-1_01761

## Sheet: Supplementary Data 7
Genes	Node	Copies	Duplications	Losses	Originations	Singletons	Transfers
K00024	29	0	0	0	0	0	0
K00024	30	0	0	0	0	0	0
K00024	31	0	0	0	0	0	0
K00024	32	0	0	0	0	0	0
K00024	33	0	0	0	0	0	0
K00024	34	0	0	0	0	0	0
K00024	35	0	0	0	0	0	0
K00024	36	0	0	0	0	0	0
K00024	37	0	0	1	0	0	0
K00024	38	1	0	0	0	1	0
K00024	39	1	0	0	0	1	0
K00024	40	1	0	0	0	1	0
K00024	41	1	0	0	0	1	0
K00024	42	1	0	0	0	1	0
K00024	43	0	0	0	0	0	0
K00024	44	0	0	0	0	0	0
K00024	45	1	0	0	0	1	0
K00024	46	1	0	0	0	1	0
K00024	47	1	0	0	0	1	0
K00024	48	0	0	0	0	0	0
K00024	49	0	0	0	0	0	0
K00024	50	0	0	0	0	0	0
K00024	51	0	0	0	0	0	0
K00024	52	0	0	0	0	0	0
K00024	53	0	0	0	0	0	0
K00024	54	0	0	1	0	0	0
K00024	55	1	0	0	0	1	0
K00024	56	1	0	0	1	1	0
K00024	GB_GCA_001766815.1(0)	0	0	0	0	0	0
K00024	GB_GCA_001766825.1(1)	0	0	0	0	0	0
K00024	GB_GCA_003194425.1(2)	0	0	0	0	0	0
K00024	GB_GCA_003336485.1(3)	0	0	0	0	0	0
K00024	GB_GCA_003661125.1(4)	0	0	0	0	0	0
K00024	GB_GCA_011049045.1(5)	0	0	0	0	0	0
K00024	GB_GCA_013180605.1(6)	0	0	0	0	0	0
K00024	GB_GCA_013374505.1(7)	0	0	0	0	0	0
K00024	GB_GCA_014859735.1(8)	0	0	0	0	0	0
K00024	GB_GCA_016782355.1(9)	0	0	0	0	0	0
K00024	GB_GCA_017883965.1(10)	0	0	0	0	0	0
K00024	GB_GCA_021159465.1(11)	0	0	0	0	0	0
K00024	GB_GCA_023131215.1(12)	0	0	0	0	0	0
K00024	GB_GCA_023659785.1(13)	0	0	0	0	0	0
K00024	GB_GCA_024699715.1(14)	0	0	0	0	0	0
K00024	GB_GCA_026134025.1(15)	0	0	0	0	0	0
K00024	GB_GCA_026134085.1(16)	0	0	0	0	0	0
K00024	GB_GCA_029259535.1(17)	0	0	0	0	0	0
K00024	GB_GCA_029259545.1(18)	0	0	0	0	0	0
K00024	GB_GCA_030605385.1(19)	0	0	0	0	0	0
K00024	GB_GCA_030643285.1(20)	1	0	0	0	1	0
K00024	CG-1(21)	1	0	0	0	1	0
K00024	CG-2.new(22)	0	0	1	0	0	0
K00024	MW-1(23)	0	0	1	0	0	0
K00024	YL-2(24)	1	0	0	0	1	0
K00024	YL-1(25)	1	0	0	0	1	0
K00024	CM-1(26)	1	0	0	0	1	0
K00024	spire_mag_02087375(27)	0	0	1	0	0	0
K00024	spire_mag_02087448(28)	1	0	0	0	1	0
K00030	29	0	0	0	0	0	0
K00030	30	0	0	0	0	0	0
K00030	31	0	0	1	0	0	0
K00030	32	1	0	0	0	1	0
K00030	33	1	0	0	0	1	0
K00030	34	1	0	0	0	1	0
K00030	35	0	0	1	0	0	0
K00030	36	0	0	1	0	0	0
K00030	37	0	0	0	0	0	0
K00030	38	0	0	0	0	0	0
K00030	39	1	0	0	0	1	0
K00030	40	1	0	0	0	1	0
K00030	41	1	0	0	0	1	0
K00030	42	0	0	0	0	0	0
K00030	43	1	0	0	0	1	0
K00030	44	1	0	0	0	1	0
K00030	45	0	0	0.17	0	0	0
K00030	46	1	0	0	0	1	0
K00030	47	1	0	0	0	1	0
K00030	48	1	0	0	0	1	0
K00030	49	1	0	0	0	1	0
K00030	50	1	0	0	0	1	0
K00030	51	1	0	0	0	1	0
K00030	52	1	0	0	0	1	0
K00030	53	1	0	0	0	1	0
K00030	54	1	0	0	0	1	0
K00030	55	1	0	0	0.83	1	0
K00030	56	0.17	0	0	0.17	0.17	0
K00030	GB_GCA_001766815.1(0)	0	0	0	0	0	0
K00030	GB_GCA_001766825.1(1)	0	0	0	0	0	0
K00030	GB_GCA_003194425.1(2)	1	0	0	0	1	0
K00030	GB_GCA_003336485.1(3)	0	0	1	0	0	0
K00030	GB_GCA_003661125.1(4)	0	0	1	0	0	0
K00030	GB_GCA_011049045.1(5)	0	0	0	0	0	0
K00030	GB_GCA_013180605.1(6)	0	0	1	0	0	0
K00030	GB_GCA_013374505.1(7)	0	0	1	0	0	0
K00030	GB_GCA_014859735.1(8)	0	0	0	0	0	0
K00030	GB_GCA_016782355.1(9)	0	0	1	0	0	0
K00030	GB_GCA_017883965.1(10)	1	0	0	0	1	0
K00030	GB_GCA_021159465.1(11)	1	0	0	0	1	0
K00030	GB_GCA_023131215.1(12)	0	0	1	0	0	0
K00030	GB_GCA_023659785.1(13)	1	0	0	0	1	0
K00030	GB_GCA_024699715.1(14)	0	0	0	0	0	0
K00030	GB_GCA_026134025.1(15)	0	0	0	0	0	0
K00030	GB_GCA_026134085.1(16)	0	0	0	0	0	0
K00030	GB_GCA_029259535.1(17)	0	0	0	0	0	0
K00030	GB_GCA_029259545.1(18)	0	0	0	0	0	0
K00030	GB_GCA_030605385.1(19)	0	0	0	0	0	0
K00030	GB_GCA_030643285.1(20)	0	0	0	0	0	0
K00030	CG-1(21)	1	0	0	0	1	0
K00030	CG-2.new(22)	1	0	0	0	1	0
K00030	MW-1(23)	0	0	1	0	0	0
K00030	YL-2(24)	1	0	0	0	1	0
K00030	YL-1(25)	1	0	0	0	1	0
K00030	CM-1(26)	1	0	0	0	1	0
K00030	spire_mag_02087375(27)	0	0	0	0	0	0
K00030	spire_mag_02087448(28)	0	0	0	0	0	0
K00031	29	1.01	0	0.02	0	0.98	0.03
K00031	30	1	0	0.01	0.09	0.51	0.67
K00031	31	0.98	0	0.02	0.12	0.57	0.53
K00031	32	0.74	0	0.01	0.06	0.73	0.03
K00031	33	0.15	0	0.01	0	0.06	0.12
K00031	34	0.35	0	0.09	0.07	0.31	0.05
K00031	35	0	0	0.01	0	0	0
K00031	36	0	0	0	0	0	0
K00031	37	0.25	0	0	0.03	0.07	0.19
K00031	38	0.02	0	0.01	0	0.01	0.02
K00031	39	0	0	0.02	0	0	0
K00031	40	0.02	0	0.02	0	0	0.03
K00031	41	0	0	0.01	0	0	0.01
K00031	42	0.01	0	0.02	0	0.01	0
K00031	43	0.66	0	0	0.16	0.36	0.36
K00031	44	0.32	0	0	0.08	0.17	0.17
K00031	45	0.03	0	0	0.01	0.02	0.02
K00031	46	0.01	0	0	0.01	0.01	0
K00031	47	0	0	0.01	0	0	0.01
K00031	48	0.14	0	0.01	0.08	0.12	0.02
K00031	49	0.05	0	0.02	0.01	0.03	0.03
K00031	50	0.03	0	0.05	0.01	0.03	0
K00031	51	0.07	0	0	0.01	0.06	0.02
K00031	52	0.04	0	0.01	0.04	0.04	0
K00031	53	0.01	0	0	0.01	0.01	0
K00031	54	0	0	0	0	0	0
K00031	55	0	0	0	0	0	0
K00031	56	0	0	0	0	0	0
K00031	GB_GCA_001766815.1(0)	1	0	0.02	0	0.99	0.01
K00031	GB_GCA_001766825.1(1)	1	0	0.02	0	0.99	0.02
K00031	GB_GCA_003194425.1(2)	0	0	0.16	0.01	0	0.01
K00031	GB_GCA_003336485.1(3)	1	0	0.01	0.04	0.62	0.65
K00031	GB_GCA_003661125.1(4)	1	0	0.01	0.02	0.74	0.33
K00031	GB_GCA_011049045.1(5)	1	0	0.04	0	0.97	0.06
K00031	GB_GCA_013180605.1(6)	1	0	0.03	0.01	0.79	0.28
K00031	GB_GCA_013374505.1(7)	1	0	0	0.09	0.44	0.76
K00031	GB_GCA_014859735.1(8)	1	0	0.02	0.01	1	0.03
K00031	GB_GCA_016782355.1(9)	0	0	0.05	0	0	0.02
K00031	GB_GCA_017883965.1(10)	0	0	0.37	0	0	0.02
K00031	GB_GCA_021159465.1(11)	0	0	0.16	0.01	0	0
K00031	GB_GCA_023131215.1(12)	0	0	0.08	0	0	0.03
K00031	GB_GCA_023659785.1(13)	0	0	0.75	0	0	0.01
K00031	GB_GCA_024699715.1(14)	0	0	0	0	0	0
K00031	GB_GCA_026134025.1(15)	1	0	0.01	0	1	0
K00031	GB_GCA_026134085.1(16)	0	0	0	0	0	0
K00031	GB_GCA_029259535.1(17)	0	0	0.01	0.01	0	0
K00031	GB_GCA_029259545.1(18)	0	0	0.01	0	0	0.01
K00031	GB_GCA_030605385.1(19)	0	0	0.25	0	0	0
K00031	GB_GCA_030643285.1(20)	0	0	0.02	0	0	0
K00031	CG-1(21)	0	0	0	0	0	0
K00031	CG-2.new(22)	0	0	0.01	0	0	0
K00031	MW-1(23)	0	0	0.05	0.01	0	0.02
K00031	YL-2(24)	0	0	0	0	0	0
K00031	YL-1(25)	0	0	0.01	0	0	0.01
K00031	CM-1(26)	0	0	0.02	0	0	0.02
K00031	spire_mag_02087375(27)	0	0	0.02	0	0	0
K00031	spire_mag_02087448(28)	0	0	0.02	0	0	0.01
K00074	29	1.14	0	0	0	1.09	0.05
K00074	30	1.09	0	0.04	0.02	0.92	0.28
K00074	31	1.01	0.01	0.01	0	1	0
K00074	32	1	0	0.98	0	0.17	0.85
K00074	33	1	0	0.01	0	1	0
K00074	34	1.01	0	0.01	0	1	0.01
K00074	35	1.01	0	0.02	0	1.01	0.01
K00074	36	2.49	0.43	0.02	0.33	1.13	0.63
K00074	37	0.83	0.01	0	0.03	0.54	0.31
K00074	38	0.6	0.01	0.01	0	0.46	0.15
K00074	39	2	0	0	0	1.99	0.01
K00074	40	1.99	0	0	0	1.99	0
K00074	41	2	0	0.01	0	1.97	0.04
K00074	42	0.45	0	0.05	0.01	0.44	0.01
K00074	43	1.13	0	0.03	0	1.03	0.11
K00074	44	1.01	0	0	0	1.01	0
K00074	45	0.48	0	0	0.01	0.46	0.02
K00074	46	1.99	0	0	0	1.98	0.02
K00074	47	1.97	0.58	0	0.02	0.64	0.39
K00074	48	1.05	0	0.02	0	1.03	0.02
K00074	49	1.05	0	0	0	1.02	0.04
K00074	50	1.01	0	0.01	0	1	0.01
K00074	51	1.01	0	0	0	1.01	0
K00074	52	1.01	0	0.01	0	1.01	0
K00074	53	1.02	0.02	0.26	0	0.89	0.14
K00074	54	1.12	0.02	0.02	0.03	0.98	0.11
K00074	55	0.98	0.1	0	0.08	0.47	0.35
K00074	56	0.45	0	0	0.45	0.45	0
K00074	GB_GCA_001766815.1(0)	2	0	0	0	1.18	0.86
K00074	GB_GCA_001766825.1(1)	1	0	0.11	0	1	0.02
K00074	GB_GCA_003194425.1(2)	1	0	0.05	0	1	0
K00074	GB_GCA_003336485.1(3)	1	0	0.01	0	1	0
K00074	GB_GCA_003661125.1(4)	1	0	0.15	0	0.98	0.02
K00074	GB_GCA_011049045.1(5)	1	0	0.01	0	1	0
K00074	GB_GCA_013180605.1(6)	1	0	0.01	0	1	0.01
K00074	GB_GCA_013374505.1(7)	1	0	0	0	1	0
K00074	GB_GCA_014859735.1(8)	1	0	0.01	0	1	0
K00074	GB_GCA_016782355.1(9)	0	0	1.01	0	0	0
K00074	GB_GCA_017883965.1(10)	1	0	0.02	0	1	0.01
K00074	GB_GCA_021159465.1(11)	1	0	0	0	1	0
K00074	GB_GCA_023131215.1(12)	1	0	1.03	0	0.06	0.98
K00074	GB_GCA_023659785.1(13)	1	0	0.02	0	1	0.02
K00074	GB_GCA_024699715.1(14)	1	0	0.01	0	1	0
K00074	GB_GCA_026134025.1(15)	1	0	0.14	0	1	0
K00074	GB_GCA_026134085.1(16)	1	0	0.01	0	1	0
K00074	GB_GCA_029259535.1(17)	3	0.1	0.03	0.01	2.52	0.43
K00074	GB_GCA_029259545.1(18)	2	0.05	0.57	0	1.92	0.03
K00074	GB_GCA_030605385.1(19)	2	0.98	0.47	0.01	0.05	0.65
K00074	GB_GCA_030643285.1(20)	0	0	0.62	0	0	0.02
K00074	CG-1(21)	2	0	0.01	0	2	0.01
K00074	CG-2.new(22)	2	0.01	0.01	0	1.99	0.01
K00074	MW-1(23)	0	0	2	0	0	0.01
K00074	YL-2(24)	2	0	0.01	0	2	0.01
K00074	YL-1(25)	2	0	0	0	2	0
K00074	CM-1(26)	2	0	0.02	0	1.99	0.02
K00074	spire_mag_02087375(27)	1	0	0.01	0	0.59	0.41
K00074	spire_mag_02087448(28)	0	0	0.47	0	0	0.02
K00134	29	1.02	0	0	0	1.01	0.01
K00134	30	1.01	0	0.01	0	1	0.01
K00134	31	1.02	0	0.01	0	1.01	0.01
K00134	32	1.07	0	0.01	0	1.03	0.04
K00134	33	1.01	0	0	0	0.99	0.02
K00134	34	1.02	0	0.01	0	1	0.02
K00134	35	1.08	0	0.01	0	0.95	0.16
K00134	36	1.04	0	0	0	0.94	0.12
K00134	37	1.01	0	0.01	0	1	0.03
K00134	38	1.04	0	0.02	0	0.99	0.05
K00134	39	1.29	0	0	0	1.16	0.14
K00134	40	1.15	0	0.01	0	1.05	0.1
K00134	41	0.97	0	0	0	0.93	0.04
K00134	42	1.01	0	0	0	0.99	0.02
K00134	43	1.04	0	0.04	0	0.97	0.07
K00134	44	1.01	0	0	0	1	0.01
K00134	45	0.99	0	0	0	0.34	0.99
K00134	46	1.06	0.01	0	0	0.95	0.12
K00134	47	0.93	0	0	0	0.84	0.15
K00134	48	1.01	0	0.02	0	1	0.02
K00134	49	1.01	0	0	0	1	0.01
K00134	50	1	0	0	0	1	0
K00134	51	1	0	0	0.01	1	0
K00134	52	0.99	0	0.92	0.98	0.99	0
K00134	53	0.93	0	0	0.01	0.93	0
K00134	54	0.92	0	0	0	0.79	0.14
K00134	55	0.78	0	0	0	0.01	0.78
K00134	56	0	0	0	0	0	0
K00134	GB_GCA_001766815.1(0)	1	0	0.06	0	1	0.04
K00134	GB_GCA_001766825.1(1)	1	0	0.11	0	1	0.1
K00134	GB_GCA_003194425.1(2)	1	0	0.09	0	0.94	0.08
K00134	GB_GCA_003336485.1(3)	1	0	0.04	0	1	0.03
K00134	GB_GCA_003661125.1(4)	1	0	0.08	0	1	0.04
K00134	GB_GCA_011049045.1(5)	1	0	0.03	0	1	0.01
K00134	GB_GCA_013180605.1(6)	1	0	0.11	0	1	0.04
K00134	GB_GCA_013374505.1(7)	1	0	0.07	0	1	0.06
K00134	GB_GCA_014859735.1(8)	1	0	0.04	0	1	0.02
K00134	GB_GCA_016782355.1(9)	1	0	0.17	0	1	0.17
K00134	GB_GCA_017883965.1(10)	1	0	0.04	0	1	0.02
K00134	GB_GCA_021159465.1(11)	1	0	0.03	0	1	0.02
K00134	GB_GCA_023131215.1(12)	1	0	0.32	0	0.83	0.31
K00134	GB_GCA_023659785.1(13)	1	0	0.15	0	1	0.08
K00134	GB_GCA_024699715.1(14)	1	0	0.12	0	1	0.04
K00134	GB_GCA_026134025.1(15)	1	0	0.07	0	1	0.05
K00134	GB_GCA_026134085.1(16)	1	0	0.14	0	0.99	0.06
K00134	GB_GCA_029259535.1(17)	1	0	0.07	0	0.99	0.03
K00134	GB_GCA_029259545.1(18)	1	0	0.12	0	0.99	0.08
K00134	GB_GCA_030605385.1(19)	1	0	0.1	0	0.97	0.09
K00134	GB_GCA_030643285.1(20)	0	0	1.18	0	0	0.14
K00134	CG-1(21)	1	0	0.33	0	1	0.04
K00134	CG-2.new(22)	1	0	0.16	0	0.98	0.1
K00134	MW-1(23)	0	0	1.34	0	0	0.19
K00134	YL-2(24)	0	0	1.03	0	0	0.06
K00134	YL-1(25)	1	0	0.04	0	0.98	0.07
K00134	CM-1(26)	2	0	0.09	0	1.25	0.8
K00134	spire_mag_02087375(27)	1	0	0.1	0	0.99	0.06
K00134	spire_mag_02087448(28)	1	0	0.03	0	1	0.02
K00174	29	0	0	0	0	0	0
K00174	30	0	0	0	0	0	0
K00174	31	0.05	0	0	0.03	0.03	0.02
K00174	32	0	0	0	0	0	0
K00174	33	0	0	0	0	0	0
K00174	34	0	0	0	0	0	0
K00174	35	0	0	0	0	0	0
K00174	36	0	0	0	0	0	0
K00174	37	0	0	0	0	0	0
K00174	38	3.87	0.09	0	0.18	3.34	0.64
K00174	39	3.02	0.01	0	0	2.99	0.02
K00174	40	2.99	0.01	0	0	2.96	0.01
K00174	41	1.02	0	0.02	0	1.02	0
K00174	42	2.96	1.82	0	0.35	0.6	0.79
K00174	43	0	0	0	0	0	0
K00174	44	0	0	0	0	0	0
K00174	45	0	0	0	0	0	0
K00174	46	2.97	0.72	0	0.28	1.82	0.93
K00174	47	1.04	0	0	0.04	0.08	1
K00174	48	0	0	0	0	0	0
K00174	49	0	0	0	0	0	0
K00174	50	0	0	0	0	0	0
K00174	51	0	0	0	0	0	0
K00174	52	0	0	0	0	0	0
K00174	53	0	0	0	0	0	0
K00174	54	0	0	0	0	0	0
K00174	55	0	0	0	0	0	0
K00174	56	0	0	0	0	0	0
K00174	GB_GCA_001766815.1(0)	0	0	0	0	0	0
K00174	GB_GCA_001766825.1(1)	0	0	0	0	0	0
K00174	GB_GCA_003194425.1(2)	0	0	0	0	0	0
K00174	GB_GCA_003336485.1(3)	0	0	0	0	0	0
K00174	GB_GCA_003661125.1(4)	0	0	0	0	0	0
K00174	GB_GCA_011049045.1(5)	1	0.01	0.01	0.11	0.54	0.84
K00174	GB_GCA_013180605.1(6)	0	0	0.02	0	0	0.02
K00174	GB_GCA_013374505.1(7)	0	0	0	0	0	0
K00174	GB_GCA_014859735.1(8)	0	0	0.05	0	0	0
K00174	GB_GCA_016782355.1(9)	0	0	0	0	0	0
K00174	GB_GCA_017883965.1(10)	0	0	0.01	0	0	0.01
K00174	GB_GCA_021159465.1(11)	0	0	0	0	0	0
K00174	GB_GCA_023131215.1(12)	0	0	0.02	0	0	0.02
K00174	GB_GCA_023659785.1(13)	0	0	0	0	0	0
K00174	GB_GCA_024699715.1(14)	0	0	0	0	0	0
K00174	GB_GCA_026134025.1(15)	0	0	0	0	0	0
K00174	GB_GCA_026134085.1(16)	0	0	0	0	0	0
K00174	GB_GCA_029259535.1(17)	0	0	0	0	0	0
K00174	GB_GCA_029259545.1(18)	0	0	0.01	0	0	0.01
K00174	GB_GCA_030605385.1(19)	0	0	0	0	0	0
K00174	GB_GCA_030643285.1(20)	3	0.01	0.94	0	2.95	0.06
K00174	CG-1(21)	3	0	0.02	0	3	0
K00174	CG-2.new(22)	3	0.01	0.02	0	2.96	0.04
K00174	MW-1(23)	0	0	3	0	0	0.01
K00174	YL-2(24)	1	0	0.02	0	1	0
K00174	YL-1(25)	1	0	0.02	0	1	0
K00174	CM-1(26)	3	0	0.02	0	3	0
K00174	spire_mag_02087375(27)	4	0	0.03	0.01	3.85	0.15
K00174	spire_mag_02087448(28)	2	0	1	0	1.96	0.04
K00175	29	0	0	0	0	0	0
K00175	30	0	0	0	0	0	0
K00175	31	0.09	0	0	0.01	0.03	0.08
K00175	32	0	0	0	0	0	0
K00175	33	0	0	0	0	0	0
K00175	34	0	0	0	0	0	0
K00175	35	0	0	0	0	0	0
K00175	36	0	0	0	0	0	0
K00175	37	0	0	0	0	0	0
K00175	38	3.48	0.15	0.01	0.2	2.82	0.65
K00175	39	3.01	0	0	0	3	0.02
K00175	40	2.99	0	0	0	2.98	0.02
K00175	41	1.03	0.01	0.04	0	0.98	0.06
K00175	42	2.49	1.39	0	0.36	0.34	0.74
K00175	43	0	0	0	0	0	0
K00175	44	0	0	0	0	0	0
K00175	45	0	0	0	0	0	0
K00175	46	2.97	1.11	0	0.16	1.44	0.7
K00175	47	1	0.03	0	0.23	0.31	0.74
K00175	48	0	0	0	0	0	0
K00175	49	0	0	0	0	0	0
K00175	50	0	0	0	0	0	0
K00175	51	0	0	0	0	0	0
K00175	52	0	0	0	0	0	0
K00175	53	0	0	0	0	0	0
K00175	54	0	0	0	0	0	0
K00175	55	0	0	0	0	0	0
K00175	56	0	0	0	0	0	0
K00175	GB_GCA_001766815.1(0)	0	0	0	0	0	0
K00175	GB_GCA_001766825.1(1)	0	0	0.01	0	0	0.01
K00175	GB_GCA_003194425.1(2)	0	0	0	0	0	0
K00175	GB_GCA_003336485.1(3)	0	0	0	0	0	0
K00175	GB_GCA_003661125.1(4)	0	0	0	0	0	0
K00175	GB_GCA_011049045.1(5)	1	0	0	0.03	0.39	0.88
K00175	GB_GCA_013180605.1(6)	0	0	0	0	0	0
K00175	GB_GCA_013374505.1(7)	0	0	0	0	0	0
K00175	GB_GCA_014859735.1(8)	0	0	0.09	0	0	0
K00175	GB_GCA_016782355.1(9)	0	0	0	0	0	0
K00175	GB_GCA_017883965.1(10)	0	0	0	0	0	0
K00175	GB_GCA_021159465.1(11)	0	0	0	0	0	0
K00175	GB_GCA_023131215.1(12)	0	0	0	0	0	0
K00175	GB_GCA_023659785.1(13)	0	0	0.02	0	0	0.02
K00175	GB_GCA_024699715.1(14)	0	0	0	0	0	0
K00175	GB_GCA_026134025.1(15)	0	0	0	0	0	0
K00175	GB_GCA_026134085.1(16)	0	0	0.02	0.01	0	0.01
K00175	GB_GCA_029259535.1(17)	0	0	0	0	0	0
K00175	GB_GCA_029259545.1(18)	0	0	0	0	0	0
K00175	GB_GCA_030605385.1(19)	0	0	0.01	0	0	0.01
K00175	GB_GCA_030643285.1(20)	2	0.01	1.51	0	1.97	0.02
K00175	CG-1(21)	3	0	0.02	0	2.99	0.01
K00175	CG-2.new(22)	3	0.01	0.02	0	2.96	0.04
K00175	MW-1(23)	0	0	3.03	0	0	0.04
K00175	YL-2(24)	1	0	0.03	0	1	0
K00175	YL-1(25)	1	0	0.03	0	1	0
K00175	CM-1(26)	3	0	0.04	0	2.98	0.03
K00175	spire_mag_02087375(27)	4	0.01	0.04	0	3.67	0.55
K00175	spire_mag_02087448(28)	2	0.01	0.56	0	1.96	0.06
K00176	29	0	0	0	0	0	0
K00176	30	0	0	0	0	0	0
K00176	31	0	0	0	0	0	0
K00176	32	0	0	0	0	0	0
K00176	33	0	0	0	0	0	0
K00176	34	0	0	0	0	0	0
K00176	35	0	0	0	0	0	0
K00176	36	0	0	0	0	0	0
K00176	37	0	0	0	0	0	0
K00176	38	1.97	0.84	0	0.46	0.43	0.56
K00176	39	1.01	0.01	0	0	0.98	0.01
K00176	40	0.99	0	0.01	0	0.99	0
K00176	41	1	0	0	0	1	0
K00176	42	0.11	0.01	0	0.07	0.07	0.03
K00176	43	0	0	0	0	0	0
K00176	44	0	0	0	0	0	0
K00176	45	0	0	0	0	0	0
K00176	46	1	0	0	0	1	0
K00176	47	1	0	0	0.47	0.48	0.53
K00176	48	0	0	0	0	0	0
K00176	49	0	0	0	0	0	0
K00176	50	0	0	0	0	0	0
K00176	51	0	0	0	0	0	0
K00176	52	0	0	0	0	0	0
K00176	53	0	0	0	0	0	0
K00176	54	0	0	0	0	0	0
K00176	55	0	0	0	0	0	0
K00176	56	0	0	0	0	0	0
K00176	GB_GCA_001766815.1(0)	0	0	0	0	0	0
K00176	GB_GCA_001766825.1(1)	0	0	0	0	0	0
K00176	GB_GCA_003194425.1(2)	0	0	0	0	0	0
K00176	GB_GCA_003336485.1(3)	0	0	0	0	0	0
K00176	GB_GCA_003661125.1(4)	0	0	0	0	0	0
K00176	GB_GCA_011049045.1(5)	0	0	0	0	0	0
K00176	GB_GCA_013180605.1(6)	0	0	0	0	0	0
K00176	GB_GCA_013374505.1(7)	0	0	0	0	0	0
K00176	GB_GCA_014859735.1(8)	0	0	0	0	0	0
K00176	GB_GCA_016782355.1(9)	0	0	0	0	0	0
K00176	GB_GCA_017883965.1(10)	0	0	0	0	0	0
K00176	GB_GCA_021159465.1(11)	0	0	0	0	0	0
K00176	GB_GCA_023131215.1(12)	0	0	0	0	0	0
K00176	GB_GCA_023659785.1(13)	0	0	0	0	0	0
K00176	GB_GCA_024699715.1(14)	0	0	0	0	0	0
K00176	GB_GCA_026134025.1(15)	0	0	0	0	0	0
K00176	GB_GCA_026134085.1(16)	0	0	0	0	0	0
K00176	GB_GCA_029259535.1(17)	0	0	0	0	0	0
K00176	GB_GCA_029259545.1(18)	0	0	0	0	0	0
K00176	GB_GCA_030605385.1(19)	0	0	0	0	0	0
K00176	GB_GCA_030643285.1(20)	2	0.02	0.01	0	1.96	0.02
K00176	CG-1(21)	1	0	0.01	0	1	0
K00176	CG-2.new(22)	1	0	0	0	1	0
K00176	MW-1(23)	0	0	0.99	0	0	0
K00176	YL-2(24)	1	0	0	0	1	0
K00176	YL-1(25)	1	0	0	0	1	0
K00176	CM-1(26)	1	0	0.01	0	1	0
K00176	spire_mag_02087375(27)	2	0.02	0	0	1.97	0.01
K00176	spire_mag_02087448(28)	0	0	0.11	0	0	0
K00177	29	0	0	0	0	0	0
K00177	30	0	0	0	0	0	0
K00177	31	0	0	0	0	0	0
K00177	32	0	0	0	0	0	0
K00177	33	0	0	0	0	0	0
K00177	34	0	0	0	0	0	0
K00177	35	0	0	0	0	0	0
K00177	36	0	0	0	0	0	0
K00177	37	0	0	0	0	0	0
K00177	38	2.94	0.06	0	0.17	2.57	0.33
K00177	39	1	0	0	0	1	0
K00177	40	1	0	0	0	1	0
K00177	41	1	0	0	0	0.95	0.05
K00177	42	2.38	1.32	0	0.56	0.33	0.5
K00177	43	0	0	0	0	0	0
K00177	44	0	0	0	0	0	0
K00177	45	0	0	0	0	0	0
K00177	46	1	0	0	0.02	0.97	0.03
K00177	47	0.95	0	0	0.25	0.27	0.7
K00177	48	0	0	0	0	0	0
K00177	49	0	0	0	0	0	0
K00177	50	0	0	0	0	0	0
K00177	51	0	0	0	0	0	0
K00177	52	0	0	0	0	0	0
K00177	53	0	0	0	0	0	0
K00177	54	0	0	0	0	0	0
K00177	55	0	0	0	0	0	0
K00177	56	0	0	0	0	0	0
K00177	GB_GCA_001766815.1(0)	0	0	0	0	0	0
K00177	GB_GCA_001766825.1(1)	0	0	0	0	0	0
K00177	GB_GCA_003194425.1(2)	0	0	0	0	0	0
K00177	GB_GCA_003336485.1(3)	0	0	0	0	0	0
K00177	GB_GCA_003661125.1(4)	0	0	0	0	0	0
K00177	GB_GCA_011049045.1(5)	0	0	0	0	0	0
K00177	GB_GCA_013180605.1(6)	0	0	0	0	0	0
K00177	GB_GCA_013374505.1(7)	0	0	0	0	0	0
K00177	GB_GCA_014859735.1(8)	0	0	0	0	0	0
K00177	GB_GCA_016782355.1(9)	0	0	0	0	0	0
K00177	GB_GCA_017883965.1(10)	0	0	0	0	0	0
K00177	GB_GCA_021159465.1(11)	0	0	0	0	0	0
K00177	GB_GCA_023131215.1(12)	0	0	0	0	0	0
K00177	GB_GCA_023659785.1(13)	0	0	0	0	0	0
K00177	GB_GCA_024699715.1(14)	0	0	0	0	0	0
K00177	GB_GCA_026134025.1(15)	0	0	0	0	0	0
K00177	GB_GCA_026134085.1(16)	0	0	0	0	0	0
K00177	GB_GCA_029259535.1(17)	0	0	0	0	0	0
K00177	GB_GCA_029259545.1(18)	0	0	0	0	0	0
K00177	GB_GCA_030605385.1(19)	0	0	0	0	0	0
K00177	GB_GCA_030643285.1(20)	2	0	0.97	0	1.97	0.03
K00177	CG-1(21)	1	0	0.01	0	1	0.01
K00177	CG-2.new(22)	1	0	0	0	1	0
K00177	MW-1(23)	0	0	1	0	0	0
K00177	YL-2(24)	1	0	0	0	1	0
K00177	YL-1(25)	1	0	0	0	1	0
K00177	CM-1(26)	1	0	0	0	1	0
K00177	spire_mag_02087375(27)	3	0.04	0.03	0	2.92	0.05
K00177	spire_mag_02087448(28)	2	0.01	0.47	0	1.92	0.08
K00192	29	2.04	0	0.05	0	1.98	0.1
K00192	30	1.99	0	0.6	0.1	1.32	1.03
K00192	31	1.16	0	1.05	0	0.99	0.22
K00192	32	1.1	0	1.25	0.02	0.87	0.31
K00192	33	2	0	0.1	0	1.83	0.2
K00192	34	1.99	0	0.27	0.05	1.5	0.63
K00192	35	1.3	0	0.68	0	1.2	0.15
K00192	36	4.05	0	0.02	0.07	2.31	2.07
K00192	37	1.46	0	0.04	0.01	1.14	0.47
K00192	38	1.09	0	0.05	0	1.02	0.1
K00192	39	0.2	0	0.17	0	0.16	0.05
K00192	40	0.32	0	0.11	0.02	0.26	0.06
K00192	41	1	0	0.07	0	0.82	0.28
K00192	42	1.04	0	0.24	0	0.82	0.26
K00192	43	2.02	0	0.19	0	1.79	0.25
K00192	44	1.58	0	0.38	0.02	1.4	0.22
K00192	45	1.02	0	0.04	0.07	0.5	0.63
K00192	46	0.35	0	0.48	0	0.31	0.04
K00192	47	0.79	0	0.16	0.02	0.7	0.11
K00192	48	1.96	0	0.23	0.01	1.61	0.37
K00192	49	1.81	0	0.08	0	1.58	0.28
K00192	50	1.61	0	0.24	0	1.53	0.13
K00192	51	1.72	0	0.28	0	1.64	0.1
K00192	52	1.9	0	0.12	0.01	1.83	0.18
K00192	53	1.83	0	0.21	0	1.74	0.11
K00192	54	1.93	0	0	0.14	1.13	0.97
K00192	55	0.82	0	0.02	0.06	0.52	0.42
K00192	56	0.36	0	0	0.36	0.36	0
K00192	GB_GCA_001766815.1(0)	2	0	0.07	0	2	0.03
K00192	GB_GCA_001766825.1(1)	2	0	0.1	0	1.96	0.11
K00192	GB_GCA_003194425.1(2)	2	0	0.24	0	1.78	0.28
K00192	GB_GCA_003336485.1(3)	2	0	0.39	0	1.38	0.81
K00192	GB_GCA_003661125.1(4)	2	0	0.85	0	1.29	0.83
K00192	GB_GCA_011049045.1(5)	1	0	0.86	0	0.38	0.7
K00192	GB_GCA_013180605.1(6)	1	0	0.13	0	1	0.03
K00192	GB_GCA_013374505.1(7)	2	0	0.79	0	1.31	0.79
K00192	GB_GCA_014859735.1(8)	1	0	0.37	0	0.88	0.21
K00192	GB_GCA_016782355.1(9)	0	0	1.72	0.01	0	0.1
K00192	GB_GCA_017883965.1(10)	2	0	0.27	0	1.79	0.28
K00192	GB_GCA_021159465.1(11)	2	0	0.14	0	1.91	0.14
K00192	GB_GCA_023131215.1(12)	1	0	1.69	0	0.31	0.88
K00192	GB_GCA_023659785.1(13)	1	0	0.11	0	1	0.01
K00192	GB_GCA_024699715.1(14)	1	0	0.35	0	1	0.05
K00192	GB_GCA_026134025.1(15)	2	0	0.09	0	2	0.05
K00192	GB_GCA_026134085.1(16)	1	0	0.32	0	1	0.02
K00192	GB_GCA_029259535.1(17)	4	0	0.25	0	3.92	0.2
K00192	GB_GCA_029259545.1(18)	5	0	0.05	0.01	4.28	0.99
K00192	GB_GCA_030605385.1(19)	1	0	0.69	0	0.82	0.23
K00192	GB_GCA_030643285.1(20)	0	0	1.17	0	0	0.08
K00192	CG-1(21)	0	0	0.24	0	0	0.04
K00192	CG-2.new(22)	0	0	0.38	0	0	0.03
K00192	MW-1(23)	0	0	0.44	0	0	0.12
K00192	YL-2(24)	1	0	0.09	0	0.96	0.09
K00192	YL-1(25)	1	0	0.03	0.01	0.99	0.02
K00192	CM-1(26)	0	0	0.25	0	0	0.05
K00192	spire_mag_02087375(27)	1	0	0.12	0	0.99	0.03
K00192	spire_mag_02087448(28)	1	0	0.09	0.01	0.98	0.04
K00193	29	2.02	0	0	0.01	1.99	0.03
K00193	30	1.98	0	0.11	0.63	1.84	0.2
K00193	31	1.12	0	0.86	0	1.09	0.03
K00193	32	1.06	0	1.18	0	1.02	0.04
K00193	33	2.08	0	0.04	0	2.02	0.07
K00193	34	1.95	0	0.09	0	1.93	0.02
K00193	35	1.39	0	0.63	0	1.38	0.01
K00193	36	4	0	0.01	0.02	2.46	1.95
K00193	37	1.26	0	0	0.11	1.17	0.16
K00193	38	1.05	0	0.01	0	1.01	0.05
K00193	39	0.09	0	0.1	0	0.09	0.02
K00193	40	0.17	0	0.08	0.01	0.14	0.03
K00193	41	1	0	0.07	0.01	0.71	0.49
K00193	42	1.01	0	0.07	0	0.93	0.09
K00193	43	2.2	0	0.01	0	2.09	0.11
K00193	44	2.02	0	0.04	0	2.01	0.02
K00193	45	0.99	0	0.02	0.03	0.34	0.86
K00193	46	0.21	0	0.37	0	0.21	0.01
K00193	47	0.57	0	0.08	0	0.55	0.03
K00193	48	2.1	0	0.04	0	2.01	0.1
K00193	49	2.04	0	0.11	0	2.01	0.03
K00193	50	2.12	0	0.05	0	2.01	0.13
K00193	51	2.04	0	0.04	0	2.01	0.03
K00193	52	2.05	0	0.07	0	2.01	0.11
K00193	53	2.01	0	0.1	0	1.95	0.07
K00193	54	2.04	0	0.01	0.03	0.87	1.4
K00193	55	0.62	0	0	0.01	0.27	0.49
K00193	56	0.12	0	0	0.12	0.12	0
K00193	GB_GCA_001766815.1(0)	2	0	0.05	0	1.99	0.03
K00193	GB_GCA_001766825.1(1)	2	0	0.06	0	1.94	0.08
K00193	GB_GCA_003194425.1(2)	2	0	0.12	0	2	0.02
K00193	GB_GCA_003336485.1(3)	2	0	0.04	0	1.98	0.02
K00193	GB_GCA_003661125.1(4)	2	0	1.04	0	1.17	0.84
K00193	GB_GCA_011049045.1(5)	1	0	0.16	0	0.97	0.04
K00193	GB_GCA_013180605.1(6)	1	0	0.09	0	0.99	0.03
K00193	GB_GCA_013374505.1(7)	1	0	1.09	0	1	0.01
K00193	GB_GCA_014859735.1(8)	1	0	0.2	0	0.95	0.08
K00193	GB_GCA_016782355.1(9)	2	0	1.09	0.02	1.11	0.95
K00193	GB_GCA_017883965.1(10)	2	0	0.07	0	1.92	0.12
K00193	GB_GCA_021159465.1(11)	2	0	0.09	0	1.99	0.01
K00193	GB_GCA_023131215.1(12)	1	0	1.09	0	1	0.05
K00193	GB_GCA_023659785.1(13)	1	0	0.07	0	1	0.01
K00193	GB_GCA_024699715.1(14)	1	0	0.45	0	1	0.06
K00193	GB_GCA_026134025.1(15)	2	0	0.05	0	1.98	0.03
K00193	GB_GCA_026134085.1(16)	1	0	0.4	0	0.99	0.01
K00193	GB_GCA_029259535.1(17)	4	0	0.04	0	3.97	0.04
K00193	GB_GCA_029259545.1(18)	4	0	0.08	0	3.95	0.08
K00193	GB_GCA_030605385.1(19)	1	0	0.34	0	0.95	0.08
K00193	GB_GCA_030643285.1(20)	1	0	0.09	0	1	0.04
K00193	CG-1(21)	0	0	0.14	0	0	0.05
K00193	CG-2.new(22)	0	0	0.25	0	0	0.04
K00193	MW-1(23)	0	0	0.2	0	0	0.03
K00193	YL-2(24)	1	0	0.03	0	1	0.03
K00193	YL-1(25)	1	0	0.04	0	0.97	0.04
K00193	CM-1(26)	0	0	0.12	0	0	0.03
K00193	spire_mag_02087375(27)	1	0	0.07	0	1	0.02
K00193	spire_mag_02087448(28)	1	0	0.05	0	0.99	0.04
K00194	29	2	0	0	0	2	0
K00194	30	2	0	0.02	0	1.13	0.89
K00194	31	1	0	0.03	0	0.91	0.16
K00194	32	1	0	0.01	0	0.99	0.01
K00194	33	1.22	0	0	0	1.01	0.22
K00194	34	0.87	0	0.15	0	0.86	0.02
K00194	35	1	0	0	0	1	0
K00194	36	1.99	0	0	0	1.1	0.91
K00194	37	1.13	0	0.01	0.01	1	0.14
K00194	38	1	0	0	0	1	0
K00194	39	0	0	0.01	0	0	0
K00194	40	0.01	0	0	0	0.01	0
K00194	41	1	0	0	0	0.83	0.18
K00194	42	1	0	0.02	0	0.99	0.03
K00194	43	1	0	0.05	0	1	0
K00194	44	1	0	0	0	1	0
K00194	45	0.99	0	0.01	0.01	0.94	0.07
K00194	46	0.01	0	0.81	0	0.01	0
K00194	47	0.82	0	0.1	0	0.82	0
K00194	48	1.05	0	0	0	1.03	0.02
K00194	49	1.03	0	0	0	1.01	0.02
K00194	50	1.01	0	0	0	1	0.01
K00194	51	1	0	0	0	1	0
K00194	52	1	0	0	0	1	0
K00194	53	1	0	0.08	0	1	0
K00194	54	1.08	0	0.01	0.04	0.96	0.13
K00194	55	0.92	0	0	0	0.92	0
K00194	56	0.92	0	0	0.92	0.92	0
K00194	GB_GCA_001766815.1(0)	2	0	0	0	2	0
K00194	GB_GCA_001766825.1(1)	2	0	0.01	0	1.99	0.01
K00194	GB_GCA_003194425.1(2)	1	0	1	0	0.06	0.95
K00194	GB_GCA_003336485.1(3)	1	0	0	0	1	0
K00194	GB_GCA_003661125.1(4)	1	0	0	0	1	0
K00194	GB_GCA_011049045.1(5)	1	0	0.01	0	0.99	0.01
K00194	GB_GCA_013180605.1(6)	1	0	0.01	0	0.99	0.01
K00194	GB_GCA_013374505.1(7)	1	0	0.31	0	0.91	0.09
K00194	GB_GCA_014859735.1(8)	1	0	0	0	1	0
K00194	GB_GCA_016782355.1(9)	1	0	0.01	0	1	0
K00194	GB_GCA_017883965.1(10)	0	0	0.87	0	0	0
K00194	GB_GCA_021159465.1(11)	1	0	0.91	0	0.37	0.69
K00194	GB_GCA_023131215.1(12)	1	0	0.03	0	1	0
K00194	GB_GCA_023659785.1(13)	1	0	0	0	1	0
K00194	GB_GCA_024699715.1(14)	1	0	0	0	1	0
K00194	GB_GCA_026134025.1(15)	2	0	0	0	2	0
K00194	GB_GCA_026134085.1(16)	1	0	0	0	1	0
K00194	GB_GCA_029259535.1(17)	2	0	0.01	0	1.98	0.02
K00194	GB_GCA_029259545.1(18)	2	0	0.01	0	2	0.02
K00194	GB_GCA_030605385.1(19)	1	0	0.16	0.01	0.98	0.02
K00194	GB_GCA_030643285.1(20)	1	0	0.01	0.01	1	0
K00194	CG-1(21)	0	0	0	0	0	0
K00194	CG-2.new(22)	0	0	0.01	0	0	0
K00194	MW-1(23)	0	0	0.01	0	0	0
K00194	YL-2(24)	1	0	0.01	0	1	0.01
K00194	YL-1(25)	1	0	0	0	1	0
K00194	CM-1(26)	0	0	0	0	0	0
K00194	spire_mag_02087375(27)	1	0	0	0	1	0
K00194	spire_mag_02087448(28)	1	0	0.01	0	0.99	0.01
K00195	29	2.01	0	0.02	0.01	1.99	0.08
K00195	30	1.94	0	0.15	0.11	1.61	0.58
K00195	31	0.96	0	0.15	0	0.83	0.16
K00195	32	1.08	0	0.51	0	0.73	0.45
K00195	33	1.23	0	0.05	0.03	1	0.26
K00195	34	0.95	0	0.42	0.03	0.55	0.52
K00195	35	1	0	0.12	0	0.93	0.1
K00195	36	2.56	0	0.08	0.11	1.46	1.5
K00195	37	1.4	0	0.01	0.06	1.03	0.47
K00195	38	1.02	0	0.04	0	1.01	0.04
K00195	39	0.02	0	0.13	0	0.01	0.01
K00195	40	0.14	0	0.19	0	0.13	0.06
K00195	41	1.01	0	0.04	0	0.75	0.47
K00195	42	1.02	0	0.16	0	0.75	0.3
K00195	43	1.14	0	0.3	0.02	0.79	0.45
K00195	44	0.82	0	0.22	0.02	0.71	0.16
K00195	45	0.88	0	0.02	0.06	0.32	0.66
K00195	46	0.27	0	0.37	0	0.25	0.06
K00195	47	0.58	0	0.07	0	0.49	0.12
K00195	48	0.97	0	0.22	0	0.78	0.23
K00195	49	0.96	0	0.1	0.03	0.77	0.23
K00195	50	0.8	0	0.15	0.02	0.74	0.07
K00195	51	0.86	0	0.21	0.04	0.83	0.04
K00195	52	0.99	0	0.05	0	0.97	0.02
K00195	53	1.02	0	0.14	0.01	0.95	0.12
K00195	54	1.03	0	0	0.07	0.73	0.43
K00195	55	0.53	0	0	0.06	0.34	0.29
K00195	56	0.18	0	0	0.18	0.18	0
K00195	GB_GCA_001766815.1(0)	2	0	0.03	0	1.99	0.02
K00195	GB_GCA_001766825.1(1)	2	0	0.02	0.01	1.95	0.07
K00195	GB_GCA_003194425.1(2)	1	0	0.28	0	0.74	0.31
K00195	GB_GCA_003336485.1(3)	1	0	0.27	0	0.62	0.45
K00195	GB_GCA_003661125.1(4)	2	0	0.61	0.03	1.04	1.44
K00195	GB_GCA_011049045.1(5)	1	0	0.69	0.02	0.4	0.71
K00195	GB_GCA_013180605.1(6)	1	0	0.12	0	0.98	0.04
K00195	GB_GCA_013374505.1(7)	0	0	1.25	0	0	0.02
K00195	GB_GCA_014859735.1(8)	1	0	0.33	0.01	0.77	0.36
K00195	GB_GCA_016782355.1(9)	0	0	0.87	0	0	0.07
K00195	GB_GCA_017883965.1(10)	1	0	0.31	0.01	0.75	0.35
K00195	GB_GCA_021159465.1(11)	2	0	0.05	0.02	1.41	0.8
K00195	GB_GCA_023131215.1(12)	1	0	0.71	0.03	0.45	0.72
K00195	GB_GCA_023659785.1(13)	1	0	0.14	0	0.99	0.06
K00195	GB_GCA_024699715.1(14)	1	0	0.04	0	0.99	0.04
K00195	GB_GCA_026134025.1(15)	2	0	0.03	0	2	0.02
K00195	GB_GCA_026134085.1(16)	1	0	0.04	0	0.98	0.04
K00195	GB_GCA_029259535.1(17)	3	0	0.05	0.01	2.66	0.48
K00195	GB_GCA_029259545.1(18)	2	0	0.61	0	1.96	0.05
K00195	GB_GCA_030605385.1(19)	1	0	0.47	0	0.95	0.07
K00195	GB_GCA_030643285.1(20)	0	0	1.07	0	0	0.05
K00195	CG-1(21)	0	0	0.02	0	0	0
K00195	CG-2.new(22)	0	0	0.3	0	0	0.03
K00195	MW-1(23)	0	0	0.18	0	0	0.04
K00195	YL-2(24)	1	0	0.05	0	1	0.04
K00195	YL-1(25)	1	0	0.03	0	0.98	0.02
K00195	CM-1(26)	0	0	0.04	0	0	0.02
K00195	spire_mag_02087375(27)	1	0	0.04	0	0.99	0.02
K00195	spire_mag_02087448(28)	1	0	0.05	0	1	0.03
K00197	29	2.01	0	0	0	2	0.01
K00197	30	2	0.01	0.04	0.01	1.49	0.79
K00197	31	1.01	0	0.12	0	1	0.02
K00197	32	1.01	0	0	0	0.35	0.67
K00197	33	1.37	0.01	0.02	0.03	1.09	0.3
K00197	34	1.11	0	0	0	1.01	0.11
K00197	35	1.02	0	0.05	0	0.98	0.06
K00197	36	2.02	0.02	0.02	0.02	1.36	0.86
K00197	37	1.23	0.01	0.02	0	1.06	0.18
K00197	38	1.03	0.01	0.01	0	1.01	0
K00197	39	0.04	0	0.11	0	0.04	0
K00197	40	0.15	0	0.14	0	0.15	0
K00197	41	1	0	0.01	0.01	0.89	0.19
K00197	42	1.03	0	0.06	0.01	1.01	0.02
K00197	43	0.34	0	0.08	0	0.24	0.1
K00197	44	1	0	0.08	0	0.93	0.07
K00197	45	1.06	0.02	0	0.02	0.81	0.29
K00197	46	0.29	0	0.53	0	0.29	0.01
K00197	47	0.81	0	0.07	0	0.8	0.03
K00197	48	0.32	0	0.01	0.01	0.14	0.21
K00197	49	0.11	0	0.92	0	0.09	0.02
K00197	50	1.01	0	0.04	0	0.98	0.04
K00197	51	1.01	0	0.14	0	0.91	0.1
K00197	52	1.05	0.01	0.06	0.01	0.96	0.08
K00197	53	1.01	0.02	0.16	0	0.96	0.01
K00197	54	1.14	0.05	0.03	0.05	0.89	0.22
K00197	55	0.85	0.02	0	0.01	0.75	0.09
K00197	56	0.73	0.02	0	0.71	0.69	0
K00197	GB_GCA_001766815.1(0)	2	0	0.02	0	1.99	0.01
K00197	GB_GCA_001766825.1(1)	2	0	0.02	0	2	0.02
K00197	GB_GCA_003194425.1(2)	1	0	0.02	0	0.32	0.7
K00197	GB_GCA_003336485.1(3)	1	0	0.05	0	0.98	0.05
K00197	GB_GCA_003661125.1(4)	0	0	0.36	0	0	0.02
K00197	GB_GCA_011049045.1(5)	1	0	0.02	0	1	0.01
K00197	GB_GCA_013180605.1(6)	1	0	0.02	0	1	0.01
K00197	GB_GCA_013374505.1(7)	1	0	1.27	0	0.16	0.9
K00197	GB_GCA_014859735.1(8)	1	0	0.03	0	0.99	0.02
K00197	GB_GCA_016782355.1(9)	1	0	0.12	0	0.93	0.11
K00197	GB_GCA_017883965.1(10)	1	0.01	0.99	0	0.27	0.87
K00197	GB_GCA_021159465.1(11)	2	0.01	0.12	0.09	1.48	0.65
K00197	GB_GCA_023131215.1(12)	0	0	0.12	0	0	0.01
K00197	GB_GCA_023659785.1(13)	1	0.01	0.06	0	0.97	0.04
K00197	GB_GCA_024699715.1(14)	1	0	0.02	0	1	0
K00197	GB_GCA_026134025.1(15)	2	0	0.01	0	2	0
K00197	GB_GCA_026134085.1(16)	1	0	0.02	0	1	0
K00197	GB_GCA_029259535.1(17)	2	0	0.03	0	2	0.01
K00197	GB_GCA_029259545.1(18)	2	0.01	0.05	0	1.99	0.02
K00197	GB_GCA_030605385.1(19)	2	0.99	0.29	0.01	0.11	0.06
K00197	GB_GCA_030643285.1(20)	1	0	0.05	0	1	0.02
K00197	CG-1(21)	0	0	0.07	0	0	0.03
K00197	CG-2.new(22)	0	0	0.3	0	0	0.01
K00197	MW-1(23)	0	0	0.2	0.01	0	0.04
K00197	YL-2(24)	1	0	0.05	0	0.98	0.05
K00197	YL-1(25)	1	0	0.01	0	1	0.01
K00197	CM-1(26)	0	0	0.05	0	0	0.01
K00197	spire_mag_02087375(27)	1	0	0.03	0	1	0
K00197	spire_mag_02087448(28)	1	0	0.03	0	1	0
K00200	29	1	0	0	0	1	0
K00200	30	1	0	0.01	0	1	0
K00200	31	1.09	0	1.06	0	0.94	0.15
K00200	32	1.06	0.02	0.12	0	1.01	0.01
K00200	33	2.14	0	0.02	0	2.02	0.15
K00200	34	2	0	0.16	0	1.92	0.08
K00200	35	2	0	0	0	2	0
K00200	36	1.99	0	0.01	0	1.98	0.01
K00200	37	1.01	0	0	0	1	0.01
K00200	38	1.01	0.01	0	0	0.99	0
K00200	39	0.01	0	0.02	0	0.01	0
K00200	40	0.03	0	0.01	0	0.02	0.01
K00200	41	1.02	0.01	0	0	0.98	0.03
K00200	42	1	0	0	0	1	0
K00200	43	1.15	0	1.29	0	1.13	0.02
K00200	44	2.08	0	0.03	0	1.99	0.12
K00200	45	1	0	0.02	0	0.94	0.06
K00200	46	0.03	0	0.95	0	0.03	0
K00200	47	0.98	0.01	0.06	0	0.95	0.01
K00200	48	2.42	0	0.01	0	2.35	0.09
K00200	49	2.34	0.03	0.03	0	2.21	0.07
K00200	50	2.27	0.5	0.33	0.01	1.24	0.1
K00200	51	1.99	0	0.02	0	1.99	0
K00200	52	2.01	0.01	0	0	1.99	0
K00200	53	2	0	0.01	0	1.98	0.02
K00200	54	1.99	0.88	0	0.01	0.19	0.08
K00200	55	1.02	0.03	0	0.03	0.96	0
K00200	56	0.96	0.01	0	0.95	0.94	0
K00200	GB_GCA_001766815.1(0)	1	0	0	0	1	0
K00200	GB_GCA_001766825.1(1)	1	0	0.01	0	1	0.01
K00200	GB_GCA_003194425.1(2)	2	0	0.93	0	1.63	0.51
K00200	GB_GCA_003336485.1(3)	2	0	0.96	0	1.45	0.88
K00200	GB_GCA_003661125.1(4)	1	0	0.18	0	0.99	0.03
K00200	GB_GCA_011049045.1(5)	1	0	0.81	0	0.3	0.72
K00200	GB_GCA_013180605.1(6)	1	0	0.06	0	1	0
K00200	GB_GCA_013374505.1(7)	2	0.02	1.01	0	1.47	0.85
K00200	GB_GCA_014859735.1(8)	1	0	0.13	0	0.96	0.04
K00200	GB_GCA_016782355.1(9)	1	0.01	1.32	0	0.96	0.04
K00200	GB_GCA_017883965.1(10)	2	0	0.06	0	1.96	0.06
K00200	GB_GCA_021159465.1(11)	2	0	0.16	0	1.99	0.02
K00200	GB_GCA_023131215.1(12)	1	0	1.4	0	0.94	0.06
K00200	GB_GCA_023659785.1(13)	1	0	0.08	0	0.99	0.02
K00200	GB_GCA_024699715.1(14)	2	0	0	0	2	0
K00200	GB_GCA_026134025.1(15)	1	0	0	0	1	0
K00200	GB_GCA_026134085.1(16)	2	0	0	0	2	0
K00200	GB_GCA_029259535.1(17)	2	0	0	0	2	0.01
K00200	GB_GCA_029259545.1(18)	1	0	0.99	0	1	0
K00200	GB_GCA_030605385.1(19)	1	0	0.02	0	1	0.01
K00200	GB_GCA_030643285.1(20)	1	0	0.01	0	1	0
K00200	CG-1(21)	0	0	0.01	0	0	0
K00200	CG-2.new(22)	0	0	0.03	0	0	0
K00200	MW-1(23)	0	0	0.03	0	0	0
K00200	YL-2(24)	1	0.01	0.03	0	0.99	0
K00200	YL-1(25)	1	0	0.03	0	1	0.01
K00200	CM-1(26)	0	0	0.02	0	0	0.01
K00200	spire_mag_02087375(27)	1	0	0.03	0	1	0.02
K00200	spire_mag_02087448(28)	1	0	0	0	1	0
K00201	29	2.1	0.01	0.13	0.02	1.95	0.2
K00201	30	2	0.01	0.74	0.11	1.62	0.48
K00201	31	0.8	0	1.92	0	0.55	0.35
K00201	32	2.35	0.06	0.58	0	1.86	0.5
K00201	33	2.73	0.03	0.31	0	1.93	0.88
K00201	34	2.37	0	0.46	0	2.29	0.11
K00201	35	2.13	0.03	0.12	0	1.99	0.12
K00201	36	3.13	0.11	0.06	0.04	2.41	0.85
K00201	37	2.14	0	0.18	0.01	1.88	0.3
K00201	38	2.25	0.02	0.47	0	2.1	0.15
K00201	39	0.07	0	0.19	0	0.05	0.05
K00201	40	0.21	0	0.13	0	0.14	0.14
K00201	41	1.17	0.02	0.11	0.01	0.92	0.33
K00201	42	2.55	0.03	0.16	0.01	2.02	0.66
K00201	43	2.37	0.07	0.47	0	2.01	0.33
K00201	44	2.72	0	0.17	0	2.23	0.7
K00201	45	2.01	0.07	0.02	0.15	1.01	1.1
K00201	46	0.2	0	0.85	0	0.13	0.13
K00201	47	0.92	0	0.4	0	0.86	0.09
K00201	48	2.44	0.05	0.08	0	2.02	0.36
K00201	49	2.11	0.11	0.24	0	1.59	0.42
K00201	50	1.82	0.02	0.61	0	1.59	0.22
K00201	51	2.19	0.02	0.13	0.01	2.04	0.16
K00201	52	2.13	0.03	0.08	0	2	0.08
K00201	53	2.1	0.02	0.23	0.01	2	0.11
K00201	54	2.19	0.14	0.07	0.06	1.31	0.83
K00201	55	1.23	0.03	0.06	0.03	0.72	0.52
K00201	56	0.71	0.2	0	0.51	0.38	0
K00201	GB_GCA_001766815.1(0)	2	0	0.16	0	2	0.06
K00201	GB_GCA_001766825.1(1)	2	0	0.27	0	1.8	0.27
K00201	GB_GCA_003194425.1(2)	2	0	1.25	0	1.34	0.81
K00201	GB_GCA_003336485.1(3)	3	0.09	1.12	0	2.16	1.31
K00201	GB_GCA_003661125.1(4)	2	0.11	1.29	0	1.34	0.81
K00201	GB_GCA_011049045.1(5)	1	0	0.36	0	0.72	0.56
K00201	GB_GCA_013180605.1(6)	1	0.04	1.64	0	0.85	0.25
K00201	GB_GCA_013374505.1(7)	3	0.06	1.19	0	1.91	1.4
K00201	GB_GCA_014859735.1(8)	1	0.02	0.71	0	0.19	0.89
K00201	GB_GCA_016782355.1(9)	1	0.02	0.97	0	0.96	0.13
K00201	GB_GCA_017883965.1(10)	2	0	0.59	0	1.93	0.22
K00201	GB_GCA_021159465.1(11)	2	0	0.86	0	1.95	0.13
K00201	GB_GCA_023131215.1(12)	1	0.01	1.61	0	0.8	0.49
K00201	GB_GCA_023659785.1(13)	4	0.09	0.36	0	2.3	1.92
K00201	GB_GCA_024699715.1(14)	2	0	0.25	0	1.98	0.12
K00201	GB_GCA_026134025.1(15)	2	0.02	0.19	0	1.96	0.07
K00201	GB_GCA_026134085.1(16)	2	0	0.21	0	2	0.08
K00201	GB_GCA_029259535.1(17)	4	0.93	0.16	0	2.22	0.1
K00201	GB_GCA_029259545.1(18)	3	0	0.18	0	3	0.05
K00201	GB_GCA_030605385.1(19)	2	0.04	1.03	0	1.31	0.85
K00201	GB_GCA_030643285.1(20)	2	0	0.34	0	1.99	0.09
K00201	CG-1(21)	0	0	0.11	0	0	0.04
K00201	CG-2.new(22)	0	0	0.29	0	0	0.09
K00201	MW-1(23)	0	0	0.43	0	0	0.22
K00201	YL-2(24)	0	0	1.26	0	0	0.09
K00201	YL-1(25)	2	0	0.08	0.01	1.38	0.9
K00201	CM-1(26)	0	0	0.1	0	0	0.03
K00201	spire_mag_02087375(27)	2	0	0.33	0	1.99	0.08
K00201	spire_mag_02087448(28)	3	0.03	0.17	0.02	2.58	0.57
K00202	29	1	0	0.01	0	1	0
K00202	30	1.01	0	0.04	0	0.99	0.02
K00202	31	2	0	0.12	0	1.9	0.1
K00202	32	1.99	0	0.12	0	1.9	0.09
K00202	33	2.29	0	0.02	0.01	1.97	0.35
K00202	34	2.02	0	0.08	0	1.83	0.21
K00202	35	2.31	0	0.03	0	2.02	0.53
K00202	36	1.02	0	0.04	0	1	0.06
K00202	37	1.03	0	0.01	0	0.97	0.07
K00202	38	1.02	0	0	0	1	0.02
K00202	39	0	0	0.05	0	0	0
K00202	40	0.05	0	0.06	0	0.04	0.04
K00202	41	1.01	0	0	0	0.75	0.28
K00202	42	1	0	0.02	0.01	0.97	0.04
K00202	43	2.02	0	0.09	0	1.59	0.45
K00202	44	1.89	0	0.16	0	1.81	0.1
K00202	45	0.97	0	0	0.02	0.77	0.27
K00202	46	0.07	0	0.7	0	0.06	0.04
K00202	47	0.73	0	0.06	0.01	0.73	0.02
K00202	48	1.66	0	0.03	0	1.58	0.09
K00202	49	1.6	0	0.35	0.01	1.58	0.04
K00202	50	1.9	0	0.13	0	1.83	0.08
K00202	51	1.95	0	0.01	0.01	1.95	0
K00202	52	1.95	0	0.02	0.04	1.83	0.12
K00202	53	1.81	0	0	0.1	1.23	0.71
K00202	54	1	0	0	0.01	0.8	0.23
K00202	55	0.76	0	0	0.06	0.74	0.02
K00202	56	0.68	0	0	0.68	0.68	0
K00202	GB_GCA_001766815.1(0)	1	0	0.01	0	1	0.01
K00202	GB_GCA_001766825.1(1)	1	0	0.03	0.01	1	0.01
K00202	GB_GCA_003194425.1(2)	1	0	1.31	0	0.36	0.65
K00202	GB_GCA_003336485.1(3)	2	0	0.73	0	1.47	0.84
K00202	GB_GCA_003661125.1(4)	2	0	0.23	0	1.8	0.21
K00202	GB_GCA_011049045.1(5)	2	0	0.07	0	1.93	0.07
K00202	GB_GCA_013180605.1(6)	2	0	0.03	0	1.98	0.04
K00202	GB_GCA_013374505.1(7)	2	0	1.95	0	0.65	1.66
K00202	GB_GCA_014859735.1(8)	2	0	0.01	0	2	0.01
K00202	GB_GCA_016782355.1(9)	2	0	0.56	0	1.41	0.66
K00202	GB_GCA_017883965.1(10)	3	0	0.84	0.01	1.4	1.81
K00202	GB_GCA_021159465.1(11)	2	0	0.31	0	1.99	0.02
K00202	GB_GCA_023131215.1(12)	1	0	1.3	0	0.31	0.7
K00202	GB_GCA_023659785.1(13)	1	0	1.02	0	0.99	0.03
K00202	GB_GCA_024699715.1(14)	3	0	0.04	0	2.41	0.73
K00202	GB_GCA_026134025.1(15)	1	0	0	0	1	0
K00202	GB_GCA_026134085.1(16)	2	0	0.34	0.01	1.99	0.02
K00202	GB_GCA_029259535.1(17)	1	0	0.04	0	0.99	0.02
K00202	GB_GCA_029259545.1(18)	1	0	0.02	0	1	0
K00202	GB_GCA_030605385.1(19)	1	0	0.2	0	0.86	0.17
K00202	GB_GCA_030643285.1(20)	1	0	0.06	0	0.98	0.04
K00202	CG-1(21)	0	0	0.02	0	0	0.02
K00202	CG-2.new(22)	0	0	0.07	0	0	0
K00202	MW-1(23)	0	0	0.09	0	0	0.04
K00202	YL-2(24)	1	0	0.04	0.01	0.99	0.02
K00202	YL-1(25)	1	0	0.01	0	1	0
K00202	CM-1(26)	0	0	0.03	0	0	0.03
K00202	spire_mag_02087375(27)	1	0	0.07	0	0.97	0.05
K00202	spire_mag_02087448(28)	1	0	0.02	0	0.99	0.02
K00203	29	2	0	0.01	0	1.99	0.01
K00203	30	2	0	0.11	0.01	1.95	0.1
K00203	31	1.74	0	0.06	0	1.68	0.07
K00203	32	1.02	0	0.03	0	1.01	0.01
K00203	33	0.66	0	0.41	0	0.58	0.08
K00203	34	1.73	0	0.05	0	1.49	0.26
K00203	35	1	0	0.02	0	0.99	0.02
K00203	36	2.01	0	0.02	0.02	1.57	0.53
K00203	37	2	0	0.02	0.02	1.88	0.15
K00203	38	2.03	0	0.22	0	2.02	0.02
K00203	39	0.02	0	0.08	0	0.02	0
K00203	40	0.1	0	0.11	0	0.1	0
K00203	41	1.46	0	0.01	0.03	1.2	0.44
K00203	42	2.23	0	0.03	0.03	1.93	0.38
K00203	43	1.04	0	0.09	0	1.01	0.03
K00203	44	1.52	0	0.19	0	0.98	0.62
K00203	45	1.85	0	0	0.1	0.96	1.01
K00203	46	0.21	0	0.79	0	0.21	0
K00203	47	1	0	0.04	0	0.94	0.1
K00203	48	1.1	0	0.02	0	1.05	0.05
K00203	49	1.07	0	0.11	0	1.02	0.05
K00203	50	1.13	0	0.06	0	1.04	0.1
K00203	51	1.09	0	0.01	0	0.99	0.11
K00203	52	0.99	0	0.01	0	0.99	0
K00203	53	1	0	0.48	0	1	0
K00203	54	1.48	0	0.03	0.01	1.01	0.56
K00203	55	0.94	0	0.01	0	0.73	0.21
K00203	56	0.74	0	0	0.74	0.74	0
K00203	GB_GCA_001766815.1(0)	2	0	0	0	2	0
K00203	GB_GCA_001766825.1(1)	2	0	0.03	0	1.97	0.03
K00203	GB_GCA_003194425.1(2)	1	0	0.26	0	0.85	0.16
K00203	GB_GCA_003336485.1(3)	1	0	0.74	0	0.86	0.22
K00203	GB_GCA_003661125.1(4)	1	0	0.07	0	0.99	0.03
K00203	GB_GCA_011049045.1(5)	1	0	0.96	0	0.88	0.22
K00203	GB_GCA_013180605.1(6)	1	0	0.04	0	1	0.02
K00203	GB_GCA_013374505.1(7)	0	0	0.66	0	0	0
K00203	GB_GCA_014859735.1(8)	1	0	0.79	0	0.97	0.05
K00203	GB_GCA_016782355.1(9)	1	0	0.27	0	0.89	0.14
K00203	GB_GCA_017883965.1(10)	1	0	0.82	0	0.93	0.09
K00203	GB_GCA_021159465.1(11)	1	0	0.01	0	0.67	0.35
K00203	GB_GCA_023131215.1(12)	1	0	0.26	0	0.86	0.19
K00203	GB_GCA_023659785.1(13)	1	0	0.05	0.01	1	0.02
K00203	GB_GCA_024699715.1(14)	1	0	0.02	0	1	0.02
K00203	GB_GCA_026134025.1(15)	2	0	0	0	2	0
K00203	GB_GCA_026134085.1(16)	1	0	0.01	0	0.99	0.01
K00203	GB_GCA_029259535.1(17)	2	0	0.03	0	1.98	0.02
K00203	GB_GCA_029259545.1(18)	2	0	0.03	0	2	0.02
K00203	GB_GCA_030605385.1(19)	2	0	0.6	0.01	1.54	0.59
K00203	GB_GCA_030643285.1(20)	2	0	0.04	0	2	0.01
K00203	CG-1(21)	0	0	0.03	0	0	0.01
K00203	CG-2.new(22)	0	0	0.21	0	0	0
K00203	MW-1(23)	0	0	0.13	0	0	0.03
K00203	YL-2(24)	1	0	0.47	0.01	1	0
K00203	YL-1(25)	2	0	0.03	0.01	1.53	0.56
K00203	CM-1(26)	0	0	0.02	0	0	0
K00203	spire_mag_02087375(27)	2	0	0.03	0	2	0
K00203	spire_mag_02087448(28)	3	0	0.02	0	2.28	0.79
K00205	29	1	0	0.02	0	1	0
K00205	30	1.02	0	0.04	0	0.97	0.05
K00205	31	0	0	0	0	0	0
K00205	32	0.01	0	0	0	0.01	0
K00205	33	0.01	0	0.01	0	0.01	0
K00205	34	0	0	0	0	0	0
K00205	35	1	0	0	0.01	0.96	0.04
K00205	36	0.96	0	0.01	0	0.93	0.03
K00205	37	1.01	0	0.04	0	0.97	0.04
K00205	38	1.01	0	0.27	0	1.01	0
K00205	39	0.01	0	0.01	0	0.01	0
K00205	40	0.02	0	0.01	0	0.02	0
K00205	41	0.85	0	0	0	0.82	0.04
K00205	42	1.28	0	0	0.01	1.07	0.26
K00205	43	0.01	0	0	0	0.01	0
K00205	44	0	0	0.02	0	0	0
K00205	45	1.01	0	0	0.01	0.93	0.09
K00205	46	0.03	0	0.78	0	0.03	0
K00205	47	0.81	0	0.12	0	0.79	0.02
K00205	48	0.01	0	0.01	0	0.01	0
K00205	49	0.02	0	0	0	0.02	0
K00205	50	0.02	0	0.02	0.01	0.01	0.01
K00205	51	0.02	0	0	0	0.02	0
K00205	52	0.02	0	0.93	0	0.02	0
K00205	53	0.95	0	0.01	0	0.95	0.02
K00205	54	0.94	0	0.01	0.02	0.93	0.02
K00205	55	0.91	0	0.01	0.01	0.91	0
K00205	56	0.91	0	0	0.91	0.91	0
K00205	GB_GCA_001766815.1(0)	1	0	0	0	1	0
K00205	GB_GCA_001766825.1(1)	1	0	0.03	0	0.99	0.01
K00205	GB_GCA_003194425.1(2)	0	0	0.01	0	0	0
K00205	GB_GCA_003336485.1(3)	0	0	0	0	0	0
K00205	GB_GCA_003661125.1(4)	0	0	0.01	0	0	0
K00205	GB_GCA_011049045.1(5)	0	0	0	0	0	0
K00205	GB_GCA_013180605.1(6)	0	0	0.01	0	0	0
K00205	GB_GCA_013374505.1(7)	0	0	0.02	0.01	0	0
K00205	GB_GCA_014859735.1(8)	0	0	0	0	0	0
K00205	GB_GCA_016782355.1(9)	0	0	0.02	0	0	0
K00205	GB_GCA_017883965.1(10)	0	0	0	0	0	0
K00205	GB_GCA_021159465.1(11)	0	0	0.01	0	0	0
K00205	GB_GCA_023131215.1(12)	0	0	0.02	0	0	0
K00205	GB_GCA_023659785.1(13)	0	0	0.01	0	0	0
K00205	GB_GCA_024699715.1(14)	1	0	0	0	1	0
K00205	GB_GCA_026134025.1(15)	1	0	0	0	1	0
K00205	GB_GCA_026134085.1(16)	1	0	0	0	1	0
K00205	GB_GCA_029259535.1(17)	1	0	0.02	0	0.96	0.06
K00205	GB_GCA_029259545.1(18)	0	0	0.96	0	0	0
K00205	GB_GCA_030605385.1(19)	1	0	0.03	0	0.99	0.02
K00205	GB_GCA_030643285.1(20)	0	0	1.03	0	0	0.02
K00205	CG-1(21)	0	0	0.03	0.01	0	0.01
K00205	CG-2.new(22)	0	0	0.03	0	0	0
K00205	MW-1(23)	0	0	0.03	0	0	0.01
K00205	YL-2(24)	0	0	0.85	0	0	0
K00205	YL-1(25)	1	0	0	0	0.87	0.15
K00205	CM-1(26)	0	0	0.01	0	0	0
K00205	spire_mag_02087375(27)	1	0	0.01	0	1	0
K00205	spire_mag_02087448(28)	2	0	0	0	1.31	0.72
K00239	29	0	0	0	0	0	0
K00239	30	0	0	0	0	0	0
K00239	31	0	0	0	0	0	0
K00239	32	0	0	0.02	0	0	0
K00239	33	0	0	0	0	0	0
K00239	34	0	0	0	0	0	0
K00239	35	0	0	0	0	0	0
K00239	36	0	0	0	0	0	0
K00239	37	0	0	0	0	0	0
K00239	38	0	0	0	0	0	0
K00239	39	0.99	0	0	0.03	0.98	0.01
K00239	40	0.95	0	0	0.02	0.95	0
K00239	41	0	0	0	0	0	0
K00239	42	0	0	0	0	0	0
K00239	43	0.02	0	0	0.01	0.01	0.01
K00239	44	0	0	0	0	0	0
K00239	45	0	0	0	0	0	0
K00239	46	0.93	0	0	0.8	0.81	0.13
K00239	47	0	0	0	0	0	0
K00239	48	0	0	0	0	0	0
K00239	49	0	0	0	0	0	0
K00239	50	0	0	0	0	0	0
K00239	51	0	0	0	0	0	0
K00239	52	0	0	0	0	0	0
K00239	53	0	0	0	0	0	0
K00239	54	0	0	0	0	0	0
K00239	55	0	0	0	0	0	0
K00239	56	0	0	0	0	0	0
K00239	GB_GCA_001766815.1(0)	0	0	0	0	0	0
K00239	GB_GCA_001766825.1(1)	0	0	0	0	0	0
K00239	GB_GCA_003194425.1(2)	0	0	0	0	0	0
K00239	GB_GCA_003336485.1(3)	0	0	0	0	0	0
K00239	GB_GCA_003661125.1(4)	1	0	0	0.1	0.18	0.88
K00239	GB_GCA_011049045.1(5)	0	0	0	0	0	0
K00239	GB_GCA_013180605.1(6)	0	0	0	0	0	0
K00239	GB_GCA_013374505.1(7)	0	0	0	0	0	0
K00239	GB_GCA_014859735.1(8)	0	0	0	0	0	0
K00239	GB_GCA_016782355.1(9)	0	0	0	0	0	0
K00239	GB_GCA_017883965.1(10)	0	0	0	0	0	0
K00239	GB_GCA_021159465.1(11)	0	0	0	0	0	0
K00239	GB_GCA_023131215.1(12)	0	0	0	0	0	0
K00239	GB_GCA_023659785.1(13)	0	0	0	0	0	0
K00239	GB_GCA_024699715.1(14)	0	0	0.01	0.01	0	0
K00239	GB_GCA_026134025.1(15)	0	0	0	0	0	0
K00239	GB_GCA_026134085.1(16)	0	0	0	0	0	0
K00239	GB_GCA_029259535.1(17)	0	0	0	0	0	0
K00239	GB_GCA_029259545.1(18)	0	0	0	0	0	0
K00239	GB_GCA_030605385.1(19)	0	0	0	0	0	0
K00239	GB_GCA_030643285.1(20)	0	0	0	0	0	0
K00239	CG-1(21)	1	0	0	0	1	0.01
K00239	CG-2.new(22)	1	0	0.01	0.01	0.94	0.07
K00239	MW-1(23)	0	0	0.95	0	0	0
K00239	YL-2(24)	0	0	0.01	0.01	0	0
K00239	YL-1(25)	0	0	0	0	0	0
K00239	CM-1(26)	1	0	0.01	0.01	0.99	0.01
K00239	spire_mag_02087375(27)	0	0	0	0	0	0
K00239	spire_mag_02087448(28)	0	0	0	0	0	0
K00249	29	2.01	0	0.06	0	2.01	0.02
K00249	30	2.05	0.05	0.31	0	1.97	0.05
K00249	31	0.8	0.01	0.3	0	0.77	0.03
K00249	32	1.07	0.02	0.05	0	1.01	0.06
K00249	33	0.87	0	0.08	0	0.79	0.15
K00249	34	1.06	0	0.02	0	0.78	0.3
K00249	35	0.06	0	0.74	0	0.06	0.02
K00249	36	5.42	0.31	0.04	0.03	2.57	3.02
K00249	37	2.26	0.03	0.06	0.01	1.92	0.35
K00249	38	1.94	0.01	0.08	0	1.88	0.05
K00249	39	6.86	0.45	0.23	0	5.82	0.33
K00249	40	6.31	0.36	0.3	0	5.49	0.25
K00249	41	2.2	0.05	0.38	0.02	1.26	0.94
K00249	42	1.96	0.05	0.22	0	1.72	0.2
K00249	43	1.04	0.02	0.19	0	0.83	0.22
K00249	44	0.78	0.04	0.25	0.06	0.58	0.18
K00249	45	1.93	0.34	0.07	0.05	0.99	0.83
K00249	46	6	4.05	0.4	0.04	1.07	0.74
K00249	47	1.57	0.11	0.14	0.02	1.11	0.42
K00249	48	0.99	0.02	0.07	0	0.8	0.21
K00249	49	0.83	0	0.04	0.01	0.73	0.13
K00249	50	0.73	0	0.08	0	0.68	0.06
K00249	51	0.75	0.02	0.1	0.01	0.71	0.02
K00249	52	0.8	0.02	0.05	0.02	0.77	0.03
K00249	53	0.78	0	1.33	0	0.77	0.01
K00249	54	2.1	0.21	0.11	0.01	1.19	0.83
K00249	55	1.16	0.07	0.05	0.13	0.84	0.23
K00249	56	0.78	0.24	0	0.54	0.44	0
K00249	GB_GCA_001766815.1(0)	1	0	1.04	0	1	0.03
K00249	GB_GCA_001766825.1(1)	2	0	0.09	0	2	0.04
K00249	GB_GCA_003194425.1(2)	1	0.03	0.41	0	0.63	0.39
K00249	GB_GCA_003336485.1(3)	1	0.01	0.2	0	0.62	0.41
K00249	GB_GCA_003661125.1(4)	1	0	0.08	0	1	0.04
K00249	GB_GCA_011049045.1(5)	0	0	0.83	0	0	0.03
K00249	GB_GCA_013180605.1(6)	1	0	0.09	0	1	0.02
K00249	GB_GCA_013374505.1(7)	0	0	0.91	0	0	0.04
K00249	GB_GCA_014859735.1(8)	1	0.01	0.04	0	0.81	0.23
K00249	GB_GCA_016782355.1(9)	0	0	0.76	0	0	0.03
K00249	GB_GCA_017883965.1(10)	1	0	0.09	0	0.97	0.03
K00249	GB_GCA_021159465.1(11)	1	0.01	0.07	0	0.92	0.19
K00249	GB_GCA_023131215.1(12)	1	0.02	0.88	0	0.09	1.03
K00249	GB_GCA_023659785.1(13)	1	0.05	0.14	0.01	0.94	0.01
K00249	GB_GCA_024699715.1(14)	0	0	0.08	0	0	0.02
K00249	GB_GCA_026134025.1(15)	2	0	0.04	0	1.99	0.03
K00249	GB_GCA_026134085.1(16)	0	0	0.07	0	0	0.01
K00249	GB_GCA_029259535.1(17)	6	0.04	0.11	0	5.45	0.65
K00249	GB_GCA_029259545.1(18)	5	0.01	0.49	0	4.98	0.06
K00249	GB_GCA_030605385.1(19)	5	2.01	0.1	0	1.49	0.83
K00249	GB_GCA_030643285.1(20)	1	0	0.98	0	1	0.04
K00249	CG-1(21)	4	0.09	3.54	0	3.42	0.59
K00249	CG-2.new(22)	7	1.21	1.26	0	4.39	1.05
K00249	MW-1(23)	0	0.01	6.45	0	0	0.13
K00249	YL-2(24)	2	0.03	0.69	0	1.67	0.46
K00249	YL-1(25)	2	0.04	0.68	0.04	1.69	0.4
K00249	CM-1(26)	6	0.39	1.83	0	5.3	0.58
K00249	spire_mag_02087375(27)	2	0	0.07	0	1.94	0.13
K00249	spire_mag_02087448(28)	1	0	0.97	0	1	0.01
K00320	29	0.01	0	0.02	0	0.01	0
K00320	30	0.03	0	0.02	0	0.02	0.01
K00320	31	0	0	0	0	0	0
K00320	32	0.01	0	0.01	0	0	0.02
K00320	33	0.01	0	0.01	0.01	0	0.01
K00320	34	0	0	0.01	0	0	0.01
K00320	35	0.01	0	0.03	0	0.01	0
K00320	36	1.29	0.02	0.02	0.01	1.14	0.26
K00320	37	0.04	0	0.69	0	0.04	0
K00320	38	3	0.13	0.01	0.01	2.34	0.69
K00320	39	4.1	0.03	0.06	0	4.02	0.05
K00320	40	4.08	0	0.08	0	4.07	0.01
K00320	41	3.64	0.11	0.06	0.08	3.05	0.62
K00320	42	2.18	0.35	0	0.05	1	1.05
K00320	43	0	0	0.01	0	0	0
K00320	44	0	0	0	0	0	0
K00320	45	0.73	0.03	0.05	0.01	0.58	0.13
K00320	46	4.15	1.38	0.36	0.01	1.99	0.23
K00320	47	2.89	0.74	0.01	0.04	0.91	1.01
K00320	48	0.01	0	0	0	0.01	0
K00320	49	0.01	0	0.02	0	0.01	0.01
K00320	50	0.02	0	0.01	0	0	0.03
K00320	51	0	0	0.02	0	0	0.02
K00320	52	0	0	0.05	0	0	0.01
K00320	53	0.04	0	0.98	0	0.04	0
K00320	54	1.02	0	0.16	0	0.99	0.07
K00320	55	1.11	0.07	0	0.18	0.79	0.25
K00320	56	0.61	0.02	0	0.59	0.58	0
K00320	GB_GCA_001766815.1(0)	0	0	0.03	0	0	0.02
K00320	GB_GCA_001766825.1(1)	0	0	0.04	0	0	0.01
K00320	GB_GCA_003194425.1(2)	0	0	0.01	0	0	0
K00320	GB_GCA_003336485.1(3)	0	0	0.02	0	0	0.02
K00320	GB_GCA_003661125.1(4)	0	0	0	0	0	0
K00320	GB_GCA_011049045.1(5)	0	0	0	0	0	0
K00320	GB_GCA_013180605.1(6)	0	0	0.02	0	0	0.01
K00320	GB_GCA_013374505.1(7)	0	0	0.01	0	0	0
K00320	GB_GCA_014859735.1(8)	0	0	0	0	0	0
K00320	GB_GCA_016782355.1(9)	0	0	0.05	0	0	0.03
K00320	GB_GCA_017883965.1(10)	0	0	0	0	0	0
K00320	GB_GCA_021159465.1(11)	0	0	0.02	0	0	0.01
K00320	GB_GCA_023131215.1(12)	0	0	0.03	0	0	0.02
K00320	GB_GCA_023659785.1(13)	0	0	0.03	0	0	0.02
K00320	GB_GCA_024699715.1(14)	0	0	0.04	0	0	0.03
K00320	GB_GCA_026134025.1(15)	0	0	0.02	0	0	0.01
K00320	GB_GCA_026134085.1(16)	0	0	0.03	0	0	0.02
K00320	GB_GCA_029259535.1(17)	1	0	0.31	0	1	0.02
K00320	GB_GCA_029259545.1(18)	2	0	0.02	0	1.4	0.73
K00320	GB_GCA_030605385.1(19)	0	0	0.05	0	0	0.01
K00320	GB_GCA_030643285.1(20)	1	0	2.04	0	0.98	0.04
K00320	CG-1(21)	4	0	0.1	0	4	0
K00320	CG-2.new(22)	4	0.01	0.19	0	3.98	0.03
K00320	MW-1(23)	0	0	4.08	0	0	0
K00320	YL-2(24)	3	0.04	0.73	0	2.94	0.05
K00320	YL-1(25)	4	0	0.05	0	3.69	0.41
K00320	CM-1(26)	4	0	0.1	0	4	0
K00320	spire_mag_02087375(27)	4	0.26	0.05	0.01	3.28	0.78
K00320	spire_mag_02087448(28)	2	0.01	0.46	0	1.76	0.27
K00330	29	1	0	0	0	1	0
K00330	30	1	0	0	0.49	0.66	0.34
K00330	31	0	0	0	0	0	0
K00330	32	0	0	0	0	0	0
K00330	33	0	0	0	0	0	0
K00330	34	0	0	0	0	0	0
K00330	35	0	0	0	0	0	0
K00330	36	0	0	0.01	0.01	0	0
K00330	37	0.17	0	0	0.09	0.09	0.08
K00330	38	0	0	0	0	0	0
K00330	39	1.05	0.05	0	0	0.95	0
K00330	40	1	0	0	0	1	0
K00330	41	0.98	0	0	0.01	0.98	0.01
K00330	42	0	0	0	0	0	0
K00330	43	0	0	0	0	0	0
K00330	44	0	0	0	0	0	0
K00330	45	0	0	0	0	0	0
K00330	46	1	0	0	0.01	0.97	0.03
K00330	47	0.96	0	0	0.39	0.39	0.57
K00330	48	0	0	0	0	0	0
K00330	49	0	0	0	0	0	0
K00330	50	0	0	0	0	0	0
K00330	51	0	0	0	0	0	0
K00330	52	0	0	0	0	0	0
K00330	53	0	0	0	0	0	0
K00330	54	0	0	0	0	0	0
K00330	55	0	0	0	0	0	0
K00330	56	0	0	0	0	0	0
K00330	GB_GCA_001766815.1(0)	1	0	0	0	1	0
K00330	GB_GCA_001766825.1(1)	1	0	0	0	1	0
K00330	GB_GCA_003194425.1(2)	0	0	0	0	0	0
K00330	GB_GCA_003336485.1(3)	0	0	0	0	0	0
K00330	GB_GCA_003661125.1(4)	0	0	0	0	0	0
K00330	GB_GCA_011049045.1(5)	0	0	0	0	0	0
K00330	GB_GCA_013180605.1(6)	0	0	0	0	0	0
K00330	GB_GCA_013374505.1(7)	0	0	0	0	0	0
K00330	GB_GCA_014859735.1(8)	0	0	0	0	0	0
K00330	GB_GCA_016782355.1(9)	0	0	0	0	0	0
K00330	GB_GCA_017883965.1(10)	0	0	0	0	0	0
K00330	GB_GCA_021159465.1(11)	0	0	0	0	0	0
K00330	GB_GCA_023131215.1(12)	0	0	0	0	0	0
K00330	GB_GCA_023659785.1(13)	0	0	0	0	0	0
K00330	GB_GCA_024699715.1(14)	0	0	0	0	0	0
K00330	GB_GCA_026134025.1(15)	1	0	0	0	1	0
K00330	GB_GCA_026134085.1(16)	0	0	0	0	0	0
K00330	GB_GCA_029259535.1(17)	0	0	0	0	0	0
K00330	GB_GCA_029259545.1(18)	0	0	0	0	0	0
K00330	GB_GCA_030605385.1(19)	0	0	0.17	0	0	0
K00330	GB_GCA_030643285.1(20)	0	0	0	0	0	0
K00330	CG-1(21)	1	0.01	0.06	0	0.99	0
K00330	CG-2.new(22)	1	0	0	0	1	0
K00330	MW-1(23)	1	0	0	0	1	0
K00330	YL-2(24)	0	0	0.98	0	0	0
K00330	YL-1(25)	1	0	0	0	0.99	0.02
K00330	CM-1(26)	2	0.94	0	0	0.15	0.01
K00330	spire_mag_02087375(27)	0	0	0	0	0	0
K00330	spire_mag_02087448(28)	0	0	0	0	0	0
K00331	29	0.99	0	0	0	0.99	0
K00331	30	0.99	0	0	0.45	0.62	0.37
K00331	31	0	0	0	0	0	0
K00331	32	0	0	0	0	0	0
K00331	33	0	0	0	0	0	0
K00331	34	0	0	0	0	0	0
K00331	35	0	0	0	0	0	0
K00331	36	0	0	0	0	0	0
K00331	37	0.17	0	0	0.12	0.12	0.05
K00331	38	0	0	0	0	0	0
K00331	39	1	0	0	0	1	0
K00331	40	1	0	0	0	1	0
K00331	41	1	0	0	0	1	0
K00331	42	0	0	0	0	0	0
K00331	43	0	0	0	0	0	0
K00331	44	0	0	0	0	0	0
K00331	45	0	0	0	0	0	0
K00331	46	1	0	0	0	1	0
K00331	47	1	0	0	0.42	0.43	0.58
K00331	48	0	0	0	0	0	0
K00331	49	0	0	0	0	0	0
K00331	50	0	0	0	0	0	0
K00331	51	0	0	0	0	0	0
K00331	52	0	0	0	0	0	0
K00331	53	0	0	0	0	0	0
K00331	54	0	0	0	0	0	0
K00331	55	0	0	0	0	0	0
K00331	56	0	0	0	0	0	0
K00331	GB_GCA_001766815.1(0)	1	0	0	0	0.99	0.01
K00331	GB_GCA_001766825.1(1)	1	0	0.01	0	0.98	0.02
K00331	GB_GCA_003194425.1(2)	0	0	0	0	0	0
K00331	GB_GCA_003336485.1(3)	0	0	0	0	0	0
K00331	GB_GCA_003661125.1(4)	0	0	0	0	0	0
K00331	GB_GCA_011049045.1(5)	0	0	0	0	0	0
K00331	GB_GCA_013180605.1(6)	0	0	0	0	0	0
K00331	GB_GCA_013374505.1(7)	0	0	0	0	0	0
K00331	GB_GCA_014859735.1(8)	0	0	0	0	0	0
K00331	GB_GCA_016782355.1(9)	0	0	0	0	0	0
K00331	GB_GCA_017883965.1(10)	0	0	0	0	0	0
K00331	GB_GCA_021159465.1(11)	0	0	0	0	0	0
K00331	GB_GCA_023131215.1(12)	0	0	0	0	0	0
K00331	GB_GCA_023659785.1(13)	0	0	0	0	0	0
K00331	GB_GCA_024699715.1(14)	0	0	0.01	0	0	0.01
K00331	GB_GCA_026134025.1(15)	1	0	0	0.01	1	0
K00331	GB_GCA_026134085.1(16)	0	0	0	0	0	0
K00331	GB_GCA_029259535.1(17)	0	0	0	0	0	0
K00331	GB_GCA_029259545.1(18)	0	0	0	0	0	0
K00331	GB_GCA_030605385.1(19)	0	0	0.17	0	0	0
K00331	GB_GCA_030643285.1(20)	0	0	0	0	0	0
K00331	CG-1(21)	1	0	0	0	1	0
K00331	CG-2.new(22)	1	0	0	0	1	0
K00331	MW-1(23)	1	0	0	0	1	0
K00331	YL-2(24)	1	0	0	0	1	0
K00331	YL-1(25)	1	0	0	0	1	0
K00331	CM-1(26)	1	0	0	0	1	0
K00331	spire_mag_02087375(27)	0	0	0	0	0	0
K00331	spire_mag_02087448(28)	0	0	0	0	0	0
K00332	29	1	0	0	0	1	0
K00332	30	1	0	0	0	1	0
K00332	31	0	0	0	0	0	0
K00332	32	0	0	0	0	0	0
K00332	33	0	0	0	0	0	0
K00332	34	0	0	0	0	0	0
K00332	35	0	0	0	0	0	0
K00332	36	1	0	0	0	1	0
K00332	37	1	0	0	0	1	0
K00332	38	0	0	0	0	0	0
K00332	39	1	0	0	0	1	0
K00332	40	1	0	0	0	1	0
K00332	41	1	0	0	0	1	0
K00332	42	0	0	1	0	0	0
K00332	43	0	0	0	0	0	0
K00332	44	0	0	0	0	0	0
K00332	45	1	0	0	0	1	0
K00332	46	1	0	0	0	1	0
K00332	47	1	0	0	0	1	0
K00332	48	0	0	0	0	0	0
K00332	49	0	0	0	0	0	0
K00332	50	0	0	0	0	0	0
K00332	51	0	0	0	0	0	0
K00332	52	0	0	0	0	0	0
K00332	53	0	0	1	0	0	0
K00332	54	1	0	0	0	1	0
K00332	55	1	0	0	0	1	0
K00332	56	1	0	0	1	1	0
K00332	GB_GCA_001766815.1(0)	1	0	0	0	1	0
K00332	GB_GCA_001766825.1(1)	1	0	0	0	1	0
K00332	GB_GCA_003194425.1(2)	0	0	0	0	0	0
K00332	GB_GCA_003336485.1(3)	0	0	0	0	0	0
K00332	GB_GCA_003661125.1(4)	0	0	0	0	0	0
K00332	GB_GCA_011049045.1(5)	0	0	0	0	0	0
K00332	GB_GCA_013180605.1(6)	0	0	0	0	0	0
K00332	GB_GCA_013374505.1(7)	0	0	0	0	0	0
K00332	GB_GCA_014859735.1(8)	0	0	0	0	0	0
K00332	GB_GCA_016782355.1(9)	0	0	0	0	0	0
K00332	GB_GCA_017883965.1(10)	0	0	0	0	0	0
K00332	GB_GCA_021159465.1(11)	0	0	0	0	0	0
K00332	GB_GCA_023131215.1(12)	0	0	0	0	0	0
K00332	GB_GCA_023659785.1(13)	0	0	0	0	0	0
K00332	GB_GCA_024699715.1(14)	0	0	0	0	0	0
K00332	GB_GCA_026134025.1(15)	1	0	0	0	1	0
K00332	GB_GCA_026134085.1(16)	0	0	0	0	0	0
K00332	GB_GCA_029259535.1(17)	1	0	0	0	1	0
K00332	GB_GCA_029259545.1(18)	0	0	1	0	0	0
K00332	GB_GCA_030605385.1(19)	0	0	1	0	0	0
K00332	GB_GCA_030643285.1(20)	0	0	0	0	0	0
K00332	CG-1(21)	1	0	0	0	1	0
K00332	CG-2.new(22)	1	0	0	0	1	0
K00332	MW-1(23)	0	0	1	0	0	0
K00332	YL-2(24)	1	0	0	0	1	0
K00332	YL-1(25)	1	0	0	0	1	0
K00332	CM-1(26)	0	0	1	0	0	0
K00332	spire_mag_02087375(27)	0	0	0	0	0	0
K00332	spire_mag_02087448(28)	0	0	0	0	0	0
K00333	29	1	0	0	0	1	0
K00333	30	1	0	0	0.48	0.67	0.34
K00333	31	0	0	0	0	0	0
K00333	32	0	0	0	0	0	0
K00333	33	0	0	0	0	0	0
K00333	34	0	0	0	0	0	0
K00333	35	0	0	0	0	0	0
K00333	36	0	0	0	0	0	0
K00333	37	0.18	0	0	0.1	0.1	0.08
K00333	38	0	0	0	0	0	0
K00333	39	1	0	0	0	1	0
K00333	40	1	0	0	0	1	0
K00333	41	1	0	0	0	1	0
K00333	42	0	0	0	0	0	0
K00333	43	0	0	0	0	0	0
K00333	44	0	0	0	0	0	0
K00333	45	0	0	0	0	0	0
K00333	46	1	0	0	0	1	0
K00333	47	1	0	0	0.4	0.42	0.6
K00333	48	0	0	0	0	0	0
K00333	49	0	0	0	0	0	0
K00333	50	0	0	0	0	0	0
K00333	51	0	0	0	0	0	0
K00333	52	0	0	0	0	0	0
K00333	53	0	0	0	0	0	0
K00333	54	0	0	0	0	0	0
K00333	55	0	0	0	0	0	0
K00333	56	0	0	0	0	0	0
K00333	GB_GCA_001766815.1(0)	1	0	0	0	1	0
K00333	GB_GCA_001766825.1(1)	1	0	0	0	1	0
K00333	GB_GCA_003194425.1(2)	0	0	0	0	0	0
K00333	GB_GCA_003336485.1(3)	0	0	0	0	0	0
K00333	GB_GCA_003661125.1(4)	0	0	0	0	0	0
K00333	GB_GCA_011049045.1(5)	0	0	0	0	0	0
K00333	GB_GCA_013180605.1(6)	0	0	0	0	0	0
K00333	GB_GCA_013374505.1(7)	0	0	0	0	0	0
K00333	GB_GCA_014859735.1(8)	0	0	0	0	0	0
K00333	GB_GCA_016782355.1(9)	0	0	0	0	0	0
K00333	GB_GCA_017883965.1(10)	0	0	0	0	0	0
K00333	GB_GCA_021159465.1(11)	0	0	0	0	0	0
K00333	GB_GCA_023131215.1(12)	0	0	0.01	0.01	0	0
K00333	GB_GCA_023659785.1(13)	0	0	0	0	0	0
K00333	GB_GCA_024699715.1(14)	0	0	0	0	0	0
K00333	GB_GCA_026134025.1(15)	1	0	0	0	1	0
K00333	GB_GCA_026134085.1(16)	0	0	0.01	0.01	0	0
K00333	GB_GCA_029259535.1(17)	0	0	0	0	0	0
K00333	GB_GCA_029259545.1(18)	0	0	0	0	0	0
K00333	GB_GCA_030605385.1(19)	0	0	0.18	0	0	0
K00333	GB_GCA_030643285.1(20)	0	0	0	0	0	0
K00333	CG-1(21)	1	0	0	0	1	0
K00333	CG-2.new(22)	1	0	0	0	1	0
K00333	MW-1(23)	0	0	1	0	0	0
K00333	YL-2(24)	1	0	0.01	0	1	0.01
K00333	YL-1(25)	1	0	0	0	1	0
K00333	CM-1(26)	1	0	0	0	1	0
K00333	spire_mag_02087375(27)	0	0	0	0	0	0
K00333	spire_mag_02087448(28)	0	0	0	0	0	0
K00334	29	0	0	0	0	0	0
K00334	30	0	0	0	0	0	0
K00334	31	0.84	0	0.01	0.01	0.84	0
K00334	32	1.01	0	0.01	0	1	0.02
K00334	33	0.15	0	0	0	0.04	0.13
K00334	34	0.84	0	0.05	0.15	0.45	0.41
K00334	35	0	0	0	0	0	0
K00334	36	0	0	0	0	0	0
K00334	37	0	0	0.03	0	0	0
K00334	38	0.97	0	0	0.01	0.93	0.04
K00334	39	0	0	0.01	0	0	0
K00334	40	0.01	0	0	0	0	0.01
K00334	41	0	0	0	0	0	0
K00334	42	0.92	0	0	0.25	0.31	0.64
K00334	43	1	0	0.01	0	1	0
K00334	44	0.33	0	0	0.05	0.24	0.1
K00334	45	0.03	0	0	0.01	0.01	0.02
K00334	46	0	0	0	0	0	0
K00334	47	0	0	0	0	0	0
K00334	48	1.01	0	0.03	0.02	0.94	0.08
K00334	49	0.94	0	0	0.18	0.62	0.33
K00334	50	0.43	0	0.01	0.11	0.3	0.15
K00334	51	0.18	0	0	0.11	0.14	0.05
K00334	52	0.02	0	0	0	0	0.02
K00334	53	0	0	0	0	0	0
K00334	54	0	0	0	0	0	0
K00334	55	0	0	0	0	0	0
K00334	56	0	0	0	0	0	0
K00334	GB_GCA_001766815.1(0)	0	0	0	0	0	0
K00334	GB_GCA_001766825.1(1)	0	0	0.01	0	0	0.01
K00334	GB_GCA_003194425.1(2)	1	0	0.01	0	1	0
K00334	GB_GCA_003336485.1(3)	1	0	0.25	0	0.15	0.92
K00334	GB_GCA_003661125.1(4)	1	0	0	0	1	0
K00334	GB_GCA_011049045.1(5)	1	0	0.01	0.01	0.88	0.16
K00334	GB_GCA_013180605.1(6)	1	0	0.03	0	0.98	0.02
K00334	GB_GCA_013374505.1(7)	1	0	0.15	0	0.17	1
K00334	GB_GCA_014859735.1(8)	0	0	0.84	0	0	0
K00334	GB_GCA_016782355.1(9)	0	0	0.43	0	0	0
K00334	GB_GCA_017883965.1(10)	1	0	0	0	0.91	0.16
K00334	GB_GCA_021159465.1(11)	1	0	0.02	0.02	0.25	0.85
K00334	GB_GCA_023131215.1(12)	1	0	0.1	0	0.86	0.16
K00334	GB_GCA_023659785.1(13)	1	0	0.06	0.03	0.99	0.02
K00334	GB_GCA_024699715.1(14)	0	0	0.03	0	0	0.03
K00334	GB_GCA_026134025.1(15)	0	0	0	0	0	0
K00334	GB_GCA_026134085.1(16)	0	0	0	0	0	0
K00334	GB_GCA_029259535.1(17)	0	0	0.01	0.01	0	0
K00334	GB_GCA_029259545.1(18)	0	0	0.02	0	0	0.02
K00334	GB_GCA_030605385.1(19)	0	0	0.01	0	0	0.01
K00334	GB_GCA_030643285.1(20)	0	0	0.98	0	0	0.01
K00334	CG-1(21)	0	0	0	0	0	0
K00334	CG-2.new(22)	0	0	0	0	0	0
K00334	MW-1(23)	0	0	0.04	0	0	0.03
K00334	YL-2(24)	0	0	0.02	0	0	0.02
K00334	YL-1(25)	0	0	0	0	0	0
K00334	CM-1(26)	0	0	0.01	0.01	0	0
K00334	spire_mag_02087375(27)	1	0	0.02	0.02	0.99	0.03
K00334	spire_mag_02087448(28)	1	0	0.02	0	0.94	0.1
K00335	29	0.01	0	0	0	0.01	0
K00335	30	0.01	0	0.01	0.02	0.01	0
K00335	31	0.89	0	0.05	0.01	0.84	0.05
K00335	32	1	0	0	0.01	0.92	0.1
K00335	33	0.69	0	0.04	0.02	0.46	0.27
K00335	34	0.88	0	0.17	0.06	0.75	0.2
K00335	35	0	0	0.11	0	0	0.01
K00335	36	0	0	0.01	0	0	0
K00335	37	0	0	0.18	0	0	0
K00335	38	1	0	0.03	0	0.97	0.05
K00335	39	0	0	0.02	0	0	0.01
K00335	40	0.01	0	0.02	0.01	0.01	0.01
K00335	41	0	0	0.02	0	0	0.01
K00335	42	0.98	0	0	0.08	0.29	0.72
K00335	43	0.89	0	0.05	0.01	0.89	0.01
K00335	44	0.79	0	0.01	0.02	0.67	0.16
K00335	45	0.18	0	0.01	0.04	0.04	0.15
K00335	46	0.01	0	0.01	0	0	0.01
K00335	47	0.01	0	0	0	0	0.01
K00335	48	0.92	0	0.22	0.07	0.73	0.22
K00335	49	0.85	0	0.02	0.05	0.68	0.2
K00335	50	0.62	0	0.14	0.04	0.53	0.1
K00335	51	0.62	0	0.03	0.16	0.59	0.05
K00335	52	0.44	0	0	0.22	0.35	0.12
K00335	53	0.1	0	0	0.08	0.09	0.01
K00335	54	0.01	0	0	0.01	0.01	0
K00335	55	0	0	0	0	0	0
K00335	56	0	0	0	0	0	0
K00335	GB_GCA_001766815.1(0)	0	0	0.01	0	0	0
K00335	GB_GCA_001766825.1(1)	0	0	0.02	0.01	0	0
K00335	GB_GCA_003194425.1(2)	1	0	0.03	0	0.94	0.11
K00335	GB_GCA_003336485.1(3)	1	0	0.29	0.01	0.68	0.49
K00335	GB_GCA_003661125.1(4)	0	0	0.89	0	0	0
K00335	GB_GCA_011049045.1(5)	1	0	0	0.01	0.93	0.1
K00335	GB_GCA_013180605.1(6)	1	0	0.02	0	0.99	0.02
K00335	GB_GCA_013374505.1(7)	1	0	0.28	0.02	0.49	0.57
K00335	GB_GCA_014859735.1(8)	0	0	0.89	0	0	0
K00335	GB_GCA_016782355.1(9)	0	0	0.64	0	0	0.02
K00335	GB_GCA_017883965.1(10)	1	0	0.05	0	0.89	0.17
K00335	GB_GCA_021159465.1(11)	1	0	0.21	0.01	0.54	0.51
K00335	GB_GCA_023131215.1(12)	1	0	0.55	0.01	0.42	0.69
K00335	GB_GCA_023659785.1(13)	1	0	0	0	1	0
K00335	GB_GCA_024699715.1(14)	0	0	0.02	0.01	0	0.01
K00335	GB_GCA_026134025.1(15)	0	0	0.02	0	0	0.01
K00335	GB_GCA_026134085.1(16)	0	0	0.01	0	0	0.01
K00335	GB_GCA_029259535.1(17)	0	0	0	0	0	0
K00335	GB_GCA_029259545.1(18)	0	0	0.01	0	0	0.01
K00335	GB_GCA_030605385.1(19)	0	0	0	0	0	0
K00335	GB_GCA_030643285.1(20)	1	0	0.03	0	0.99	0.03
K00335	CG-1(21)	0	0	0.01	0	0	0.01
K00335	CG-2.new(22)	0	0	0.03	0	0	0.02
K00335	MW-1(23)	0	0	0.02	0	0	0.01
K00335	YL-2(24)	0	0	0	0	0	0
K00335	YL-1(25)	0	0	0.01	0.01	0	0
K00335	CM-1(26)	0	0	0.01	0	0	0.01
K00335	spire_mag_02087375(27)	1	0	0.02	0	0.99	0.02
K00335	spire_mag_02087448(28)	1	0	0	0	0.98	0.02
K00336	29	0.24	0	0.04	0.02	0.14	0.13
K00336	30	0.13	0	0.05	0.01	0.08	0.06
K00336	31	0.03	0	0.01	0	0.02	0.01
K00336	32	0.33	0	0.01	0	0.12	0.27
K00336	33	0	0	0.02	0	0	0
K00336	34	0.03	0	0.02	0	0.01	0.03
K00336	35	1	0	0.02	0	0.95	0.1
K00336	36	1.02	0	0.01	0	0.95	0.07
K00336	37	0.11	0	0.53	0	0.1	0.01
K00336	38	1.04	0	0.16	0.01	1.02	0.03
K00336	39	0.05	0	0.06	0	0.05	0
K00336	40	0.11	0	0.06	0	0.11	0.01
K00336	41	1	0	0.01	0	0.84	0.21
K00336	42	1.16	0	0	0.1	0.78	0.43
K00336	43	0.07	0	0.04	0.01	0.02	0.08
K00336	44	0.02	0	0.02	0.02	0.01	0.01
K00336	45	0.63	0	0.07	0.06	0.53	0.13
K00336	46	0.16	0	0.65	0	0.15	0.01
K00336	47	0.8	0	0.09	0	0.71	0.13
K00336	48	0.02	0	0.02	0.02	0.02	0
K00336	49	0.02	0	0.03	0	0.02	0.02
K00336	50	0.03	0	0	0	0.01	0.02
K00336	51	0.01	0	0.01	0	0.01	0
K00336	52	0.02	0	0.9	0	0.02	0
K00336	53	0.92	0	0.06	0	0.91	0.02
K00336	54	0.96	0	0.04	0.03	0.78	0.21
K00336	55	0.76	0	0.02	0.08	0.6	0.19
K00336	56	0.51	0	0	0.51	0.51	0
K00336	GB_GCA_001766815.1(0)	0	0	0.25	0.01	0	0
K00336	GB_GCA_001766825.1(1)	0	0	0.13	0	0	0
K00336	GB_GCA_003194425.1(2)	0	0	0.03	0	0	0.01
K00336	GB_GCA_003336485.1(3)	0	0	0.02	0	0	0
K00336	GB_GCA_003661125.1(4)	0	0	0.07	0	0	0
K00336	GB_GCA_011049045.1(5)	0	0	0.05	0	0	0.02
K00336	GB_GCA_013180605.1(6)	0	0	0.34	0	0	0.01
K00336	GB_GCA_013374505.1(7)	0	0	0.02	0	0	0.02
K00336	GB_GCA_014859735.1(8)	0	0	0.03	0	0	0
K00336	GB_GCA_016782355.1(9)	0	0	0.03	0	0	0
K00336	GB_GCA_017883965.1(10)	0	0	0.03	0	0	0
K00336	GB_GCA_021159465.1(11)	0	0	0.01	0	0	0.01
K00336	GB_GCA_023131215.1(12)	0	0	0.05	0.01	0	0.02
K00336	GB_GCA_023659785.1(13)	1	0	0.01	0.01	0.41	0.67
K00336	GB_GCA_024699715.1(14)	1	0	0.01	0	0.99	0.01
K00336	GB_GCA_026134025.1(15)	1	0	0	0.05	0.39	0.71
K00336	GB_GCA_026134085.1(16)	1	0	0.01	0	0.99	0.01
K00336	GB_GCA_029259535.1(17)	1	0	0.03	0	0.99	0.01
K00336	GB_GCA_029259545.1(18)	1	0	0.03	0	1	0.01
K00336	GB_GCA_030605385.1(19)	0	0	0.11	0	0	0
K00336	GB_GCA_030643285.1(20)	1	0	0.07	0	0.98	0.03
K00336	CG-1(21)	0	0	0.05	0	0	0
K00336	CG-2.new(22)	0	0	0.18	0	0	0.02
K00336	MW-1(23)	0	0	0.12	0	0	0.01
K00336	YL-2(24)	1	0	0	0	1	0
K00336	YL-1(25)	1	0	0	0	1	0
K00336	CM-1(26)	0	0	0.05	0	0	0
K00336	spire_mag_02087375(27)	1	0	0.08	0	0.96	0.04
K00336	spire_mag_02087448(28)	2	0	0.01	0.05	1.34	0.8
K00337	29	1	0	0	0	1	0
K00337	30	1	0	0	0.49	0.67	0.33
K00337	31	0	0	0	0	0	0
K00337	32	0	0	0	0	0	0
K00337	33	0	0	0	0	0	0
K00337	34	0	0	0	0	0	0
K00337	35	0	0	0	0	0	0
K00337	36	0	0	0	0	0	0
K00337	37	0.18	0	0	0.1	0.1	0.08
K00337	38	0	0	0	0	0	0
K00337	39	1	0	0	0	1	0
K00337	40	1	0	0	0	0.99	0.01
K00337	41	1	0	0	0	0.99	0.01
K00337	42	0	0	0	0	0	0
K00337	43	0	0	0	0	0	0
K00337	44	0	0	0	0	0	0
K00337	45	0	0	0	0	0	0
K00337	46	0.99	0	0	0	0.99	0
K00337	47	0.99	0	0	0.4	0.4	0.59
K00337	48	0	0	0	0	0	0
K00337	49	0	0	0	0	0	0
K00337	50	0	0	0	0	0	0
K00337	51	0	0	0	0	0	0
K00337	52	0	0	0	0	0	0
K00337	53	0	0	0	0	0	0
K00337	54	0	0	0	0	0	0
K00337	55	0	0	0	0	0	0
K00337	56	0	0	0	0	0	0
K00337	GB_GCA_001766815.1(0)	1	0	0	0	1	0
K00337	GB_GCA_001766825.1(1)	1	0	0	0	1	0
K00337	GB_GCA_003194425.1(2)	0	0	0	0	0	0
K00337	GB_GCA_003336485.1(3)	0	0	0	0	0	0
K00337	GB_GCA_003661125.1(4)	0	0	0	0	0	0
K00337	GB_GCA_011049045.1(5)	0	0	0	0	0	0
K00337	GB_GCA_013180605.1(6)	0	0	0	0	0	0
K00337	GB_GCA_013374505.1(7)	0	0	0	0	0	0
K00337	GB_GCA_014859735.1(8)	0	0	0	0	0	0
K00337	GB_GCA_016782355.1(9)	0	0	0	0	0	0
K00337	GB_GCA_017883965.1(10)	0	0	0	0	0	0
K00337	GB_GCA_021159465.1(11)	0	0	0	0	0	0
K00337	GB_GCA_023131215.1(12)	0	0	0.01	0	0	0.01
K00337	GB_GCA_023659785.1(13)	0	0	0	0	0	0
K00337	GB_GCA_024699715.1(14)	0	0	0	0	0	0
K00337	GB_GCA_026134025.1(15)	1	0	0	0	1	0
K00337	GB_GCA_026134085.1(16)	0	0	0	0	0	0
K00337	GB_GCA_029259535.1(17)	0	0	0	0	0	0
K00337	GB_GCA_029259545.1(18)	0	0	0	0	0	0
K00337	GB_GCA_030605385.1(19)	0	0	0.18	0	0	0
K00337	GB_GCA_030643285.1(20)	0	0	0.01	0.01	0	0
K00337	CG-1(21)	1	0	0	0	1	0
K00337	CG-2.new(22)	1	0	0	0	1	0.01
K00337	MW-1(23)	1	0	0	0	1	0
K00337	YL-2(24)	1	0	0	0	1	0
K00337	YL-1(25)	1	0	0	0	1	0
K00337	CM-1(26)	1	0	0	0	1	0
K00337	spire_mag_02087375(27)	0	0	0	0	0	0
K00337	spire_mag_02087448(28)	0	0	0	0	0	0
K00338	29	1	0	0	0	0.99	0.01
K00338	30	0.99	0	0	0.35	0.51	0.49
K00338	31	0	0	0	0	0	0
K00338	32	0	0	0	0	0	0
K00338	33	0	0	0	0	0	0
K00338	34	0	0	0	0	0	0
K00338	35	0	0	0	0	0	0
K00338	36	0	0	0	0	0	0
K00338	37	0.15	0	0	0.09	0.09	0.06
K00338	38	0	0	0	0	0	0
K00338	39	1	0	0	0	1	0
K00338	40	1	0	0	0	1	0
K00338	41	0.94	0	0	0	0.94	0.01
K00338	42	0	0	0	0	0	0
K00338	43	0	0	0	0	0	0
K00338	44	0	0	0	0	0	0
K00338	45	0	0	0	0	0	0
K00338	46	1	0	0	0.04	0.97	0.03
K00338	47	0.93	0	0	0.51	0.52	0.42
K00338	48	0	0	0	0	0	0
K00338	49	0	0	0	0	0	0
K00338	50	0	0	0	0	0	0
K00338	51	0	0	0	0	0	0
K00338	52	0	0	0	0	0	0
K00338	53	0	0	0	0	0	0
K00338	54	0	0	0	0	0	0
K00338	55	0	0	0	0	0	0
K00338	56	0	0	0	0	0	0
K00338	GB_GCA_001766815.1(0)	1	0	0	0	1	0
K00338	GB_GCA_001766825.1(1)	1	0	0	0	1	0.01
K00338	GB_GCA_003194425.1(2)	0	0	0	0	0	0
K00338	GB_GCA_003336485.1(3)	0	0	0	0	0	0
K00338	GB_GCA_003661125.1(4)	0	0	0	0	0	0
K00338	GB_GCA_011049045.1(5)	0	0	0	0	0	0
K00338	GB_GCA_013180605.1(6)	0	0	0	0	0	0
K00338	GB_GCA_013374505.1(7)	0	0	0	0	0	0
K00338	GB_GCA_014859735.1(8)	0	0	0	0	0	0
K00338	GB_GCA_016782355.1(9)	0	0	0	0	0	0
K00338	GB_GCA_017883965.1(10)	0	0	0	0	0	0
K00338	GB_GCA_021159465.1(11)	0	0	0	0	0	0
K00338	GB_GCA_023131215.1(12)	0	0	0	0	0	0
K00338	GB_GCA_023659785.1(13)	0	0	0	0	0	0
K00338	GB_GCA_024699715.1(14)	0	0	0	0	0	0
K00338	GB_GCA_026134025.1(15)	1	0	0	0	1	0
K00338	GB_GCA_026134085.1(16)	0	0	0	0	0	0
K00338	GB_GCA_029259535.1(17)	0	0	0	0	0	0
K00338	GB_GCA_029259545.1(18)	0	0	0	0	0	0
K00338	GB_GCA_030605385.1(19)	0	0	0.15	0	0	0
K00338	GB_GCA_030643285.1(20)	0	0	0	0	0	0
K00338	CG-1(21)	1	0	0	0	1	0
K00338	CG-2.new(22)	1	0	0	0	1	0
K00338	MW-1(23)	0	0	1	0	0	0
K00338	YL-2(24)	0	0	0.95	0.01	0	0
K00338	YL-1(25)	1	0	0	0	0.95	0.06
K00338	CM-1(26)	1	0	0	0	1	0
K00338	spire_mag_02087375(27)	0	0	0	0	0	0
K00338	spire_mag_02087448(28)	0	0	0	0	0	0
K00339	29	1	0	0	0	1	0
K00339	30	1	0	0	0.3	0.45	0.55
K00339	31	0	0	0	0	0	0
K00339	32	0	0	0.01	0	0	0
K00339	33	0	0	0	0	0	0
K00339	34	0	0	0	0	0	0
K00339	35	0	0	0	0	0	0
K00339	36	0	0	0	0	0	0
K00339	37	0.15	0	0	0.06	0.06	0.09
K00339	38	0	0	0	0	0	0
K00339	39	1	0	0	0	1	0
K00339	40	1	0	0	0.01	1	0
K00339	41	0	0	0.01	0	0	0
K00339	42	0	0	0	0	0	0
K00339	43	0.01	0	0	0	0.01	0
K00339	44	0	0	0	0	0	0
K00339	45	0	0	0	0	0	0
K00339	46	0.99	0	0	0.6	0.61	0.38
K00339	47	0.01	0	0	0.01	0.01	0
K00339	48	0.01	0	0	0.01	0.01	0
K00339	49	0	0	0	0	0	0
K00339	50	0	0	0	0	0	0
K00339	51	0	0	0	0	0	0
K00339	52	0	0	0	0	0	0
K00339	53	0	0	0	0	0	0
K00339	54	0	0	0	0	0	0
K00339	55	0	0	0	0	0	0
K00339	56	0	0	0	0	0	0
K00339	GB_GCA_001766815.1(0)	1	0	0	0	1	0
K00339	GB_GCA_001766825.1(1)	1	0	0	0	1	0
K00339	GB_GCA_003194425.1(2)	0	0	0.01	0	0	0
K00339	GB_GCA_003336485.1(3)	0	0	0	0	0	0
K00339	GB_GCA_003661125.1(4)	0	0	0.01	0	0	0
K00339	GB_GCA_011049045.1(5)	0	0	0	0	0	0
K00339	GB_GCA_013180605.1(6)	0	0	0	0	0	0
K00339	GB_GCA_013374505.1(7)	0	0	0	0	0	0
K00339	GB_GCA_014859735.1(8)	0	0	0	0	0	0
K00339	GB_GCA_016782355.1(9)	0	0	0	0	0	0
K00339	GB_GCA_017883965.1(10)	0	0	0	0	0	0
K00339	GB_GCA_021159465.1(11)	0	0	0	0	0	0
K00339	GB_GCA_023131215.1(12)	0	0	0	0	0	0
K00339	GB_GCA_023659785.1(13)	0	0	0	0	0	0
K00339	GB_GCA_024699715.1(14)	0	0	0	0	0	0
K00339	GB_GCA_026134025.1(15)	1	0	0	0	1	0
K00339	GB_GCA_026134085.1(16)	0	0	0	0	0	0
K00339	GB_GCA_029259535.1(17)	0	0	0	0	0	0
K00339	GB_GCA_029259545.1(18)	0	0	0	0	0	0
K00339	GB_GCA_030605385.1(19)	0	0	0.15	0	0	0
K00339	GB_GCA_030643285.1(20)	0	0	0	0	0	0
K00339	CG-1(21)	1	0	0	0	1	0
K00339	CG-2.new(22)	1	0	0.01	0	0.98	0.02
K00339	MW-1(23)	0	0	1	0	0	0
K00339	YL-2(24)	0	0	0	0	0	0
K00339	YL-1(25)	0	0	0	0	0	0
K00339	CM-1(26)	1	0	0.01	0.01	1	0
K00339	spire_mag_02087375(27)	0	0	0	0	0	0
K00339	spire_mag_02087448(28)	0	0	0	0	0	0
K00340	29	1	0	0	0	1	0
K00340	30	1	0	0	0.32	0.52	0.49
K00340	31	0	0	0	0	0	0
K00340	32	0	0	0	0	0	0
K00340	33	0	0	0	0	0	0
K00340	34	0	0	0	0	0	0
K00340	35	0	0	0	0	0	0
K00340	36	0	0	0	0	0	0
K00340	37	0.19	0	0	0.12	0.12	0.07
K00340	38	0	0	0	0	0	0
K00340	39	1	0	0	0	1	0
K00340	40	1	0	0	0	1	0
K00340	41	1	0	0	0	1	0
K00340	42	0	0	0	0	0	0
K00340	43	0	0	0	0	0	0
K00340	44	0	0	0	0	0	0
K00340	45	0	0	0	0	0	0
K00340	46	1	0	0	0	1	0
K00340	47	1	0	0	0.56	0.56	0.44
K00340	48	0	0	0	0	0	0
K00340	49	0	0	0	0	0	0
K00340	50	0	0	0	0	0	0
K00340	51	0	0	0	0	0	0
K00340	52	0	0	0	0	0	0
K00340	53	0	0	0	0	0	0
K00340	54	0	0	0	0	0	0
K00340	55	0	0	0	0	0	0
K00340	56	0	0	0	0	0	0
K00340	GB_GCA_001766815.1(0)	1	0	0	0	1	0
K00340	GB_GCA_001766825.1(1)	1	0	0	0	1	0
K00340	GB_GCA_003194425.1(2)	0	0	0	0	0	0
K00340	GB_GCA_003336485.1(3)	0	0	0	0	0	0
K00340	GB_GCA_003661125.1(4)	0	0	0	0	0	0
K00340	GB_GCA_011049045.1(5)	0	0	0	0	0	0
K00340	GB_GCA_013180605.1(6)	0	0	0	0	0	0
K00340	GB_GCA_013374505.1(7)	0	0	0	0	0	0
K00340	GB_GCA_014859735.1(8)	0	0	0	0	0	0
K00340	GB_GCA_016782355.1(9)	0	0	0	0	0	0
K00340	GB_GCA_017883965.1(10)	0	0	0	0	0	0
K00340	GB_GCA_021159465.1(11)	0	0	0	0	0	0
K00340	GB_GCA_023131215.1(12)	0	0	0	0	0	0
K00340	GB_GCA_023659785.1(13)	0	0	0	0	0	0
K00340	GB_GCA_024699715.1(14)	0	0	0	0	0	0
K00340	GB_GCA_026134025.1(15)	1	0	0	0	1	0
K00340	GB_GCA_026134085.1(16)	0	0	0	0	0	0
K00340	GB_GCA_029259535.1(17)	0	0	0	0	0	0
K00340	GB_GCA_029259545.1(18)	0	0	0	0	0	0
K00340	GB_GCA_030605385.1(19)	0	0	0.19	0	0	0
K00340	GB_GCA_030643285.1(20)	0	0	0	0	0	0
K00340	CG-1(21)	1	0	0	0	1	0
K00340	CG-2.new(22)	1	0	0	0	1	0
K00340	MW-1(23)	0	0	1	0	0	0
K00340	YL-2(24)	1	0	0	0	1	0
K00340	YL-1(25)	1	0	0	0	1	0
K00340	CM-1(26)	1	0	0	0	1	0
K00340	spire_mag_02087375(27)	0	0	0	0	0	0
K00340	spire_mag_02087448(28)	0	0	0	0	0	0
K00341	29	1	0	0	0	0.99	0.02
K00341	30	0.98	0	0	0.1	0.69	0.71
K00341	31	1.04	0	0	0.04	0.99	0.06
K00341	32	0	0	0	0	0	0
K00341	33	0	0	0.01	0	0	0.01
K00341	34	0.94	0	0	0.56	0.78	0.27
K00341	35	0.01	0	0	0.01	0.01	0
K00341	36	0	0	0	0	0	0
K00341	37	0.17	0	0	0.01	0.06	0.16
K00341	38	0	0	0	0	0	0
K00341	39	1	0	0	0	1	0
K00341	40	1	0	0	0	1	0
K00341	41	1.32	0	0.01	0	1.05	0.36
K00341	42	0	0	0	0	0	0
K00341	43	0	0	0	0	0	0
K00341	44	0.11	0	0	0.09	0.09	0.02
K00341	45	0	0	0	0	0	0
K00341	46	1	0	0	0	0.98	0.03
K00341	47	0.97	0	0	0.09	0.29	0.88
K00341	48	0	0	0	0	0	0
K00341	49	0	0	0	0	0	0
K00341	50	0	0	0	0	0	0
K00341	51	0	0	0	0	0	0
K00341	52	0	0	0	0	0	0
K00341	53	0	0	0	0	0	0
K00341	54	0	0	0	0	0	0
K00341	55	0	0	0	0	0	0
K00341	56	0	0	0	0	0	0
K00341	GB_GCA_001766815.1(0)	1	0	0.01	0	1	0.01
K00341	GB_GCA_001766825.1(1)	1	0	0.03	0.01	0.98	0.04
K00341	GB_GCA_003194425.1(2)	0	0	0	0	0	0
K00341	GB_GCA_003336485.1(3)	0	0	0.12	0	0	0.01
K00341	GB_GCA_003661125.1(4)	0	0	0	0	0	0
K00341	GB_GCA_011049045.1(5)	1	0	0.05	0	0.99	0.01
K00341	GB_GCA_013180605.1(6)	0	0	0	0	0	0
K00341	GB_GCA_013374505.1(7)	0	0	0	0	0	0
K00341	GB_GCA_014859735.1(8)	2	0	0	0.07	1.18	0.89
K00341	GB_GCA_016782355.1(9)	0	0	0.03	0	0	0.03
K00341	GB_GCA_017883965.1(10)	1	0	0.01	0	0.96	0.07
K00341	GB_GCA_021159465.1(11)	0	0	0	0	0	0
K00341	GB_GCA_023131215.1(12)	1	0	0.01	0	0	1.01
K00341	GB_GCA_023659785.1(13)	0	0	0	0	0	0
K00341	GB_GCA_024699715.1(14)	0	0	0.03	0	0	0.02
K00341	GB_GCA_026134025.1(15)	1	0	0	0	1	0
K00341	GB_GCA_026134085.1(16)	0	0	0.02	0	0	0.01
K00341	GB_GCA_029259535.1(17)	0	0	0	0	0	0
K00341	GB_GCA_029259545.1(18)	0	0	0.02	0	0	0.02
K00341	GB_GCA_030605385.1(19)	0	0	0.18	0	0	0.01
K00341	GB_GCA_030643285.1(20)	0	0	0.01	0	0	0.01
K00341	CG-1(21)	1	0	0	0	1	0
K00341	CG-2.new(22)	1	0	0.02	0	1	0.02
K00341	MW-1(23)	0	0	1.01	0	0	0.01
K00341	YL-2(24)	1	0	0.33	0	0.99	0.01
K00341	YL-1(25)	2	0	0.01	0.02	1.6	0.67
K00341	CM-1(26)	1	0	0.01	0	1	0.01
K00341	spire_mag_02087375(27)	0	0	0	0	0	0
K00341	spire_mag_02087448(28)	0	0	0.01	0	0	0.01
K00342	29	0	0	0	0	0	0
K00342	30	0	0	0	0	0	0
K00342	31	1.62	0	0	0	1.45	0.19
K00342	32	0.19	0	0	0.06	0.1	0.1
K00342	33	0	0	0	0	0	0
K00342	34	1.43	0	0	0.02	1.01	0.44
K00342	35	0.01	0	0	0	0	0.01
K00342	36	0	0	0	0	0	0
K00342	37	0	0	0	0	0	0
K00342	38	0	0	0	0	0	0
K00342	39	1.01	0	0	0	1	0.01
K00342	40	1	0	0.01	0	0.99	0.01
K00342	41	1.69	0	0	0	0.89	0.82
K00342	42	0	0	0	0	0	0
K00342	43	0.03	0	0	0.01	0.02	0.01
K00342	44	0.97	0	0	0.65	0.69	0.31
K00342	45	0	0	0	0	0	0
K00342	46	1	0	0	0	0.9	0.13
K00342	47	0.87	0	0	0.02	0.12	0.85
K00342	48	0.01	0	0	0	0.01	0
K00342	49	0.01	0	0	0	0.01	0
K00342	50	0.01	0	0	0	0.01	0
K00342	51	0.01	0	0	0.01	0.01	0
K00342	52	0	0	0	0	0	0
K00342	53	0	0	0	0	0	0
K00342	54	0	0	0	0	0	0
K00342	55	0	0	0	0	0	0
K00342	56	0	0	0	0	0	0
K00342	GB_GCA_001766815.1(0)	0	0	0	0	0	0
K00342	GB_GCA_001766825.1(1)	0	0	0	0	0	0
K00342	GB_GCA_003194425.1(2)	0	0	0.03	0.01	0	0.01
K00342	GB_GCA_003336485.1(3)	1	0	0.04	0.01	0.96	0.06
K00342	GB_GCA_003661125.1(4)	0	0	0.03	0	0	0
K00342	GB_GCA_011049045.1(5)	2	0	0.02	0	1.91	0.4
K00342	GB_GCA_013180605.1(6)	1	0	0.05	0.18	0.35	0.68
K00342	GB_GCA_013374505.1(7)	0	0	0.01	0	0	0.01
K00342	GB_GCA_014859735.1(8)	2	0	0.01	0	1.8	0.39
K00342	GB_GCA_016782355.1(9)	0	0	0.07	0	0	0.06
K00342	GB_GCA_017883965.1(10)	2	0	0.02	0	1.71	0.59
K00342	GB_GCA_021159465.1(11)	0	0	0.01	0	0	0.01
K00342	GB_GCA_023131215.1(12)	1	0	0.04	0	0.05	1.03
K00342	GB_GCA_023659785.1(13)	0	0	0.19	0	0	0
K00342	GB_GCA_024699715.1(14)	0	0	0.03	0	0	0.02
K00342	GB_GCA_026134025.1(15)	0	0	0.05	0	0	0.05
K00342	GB_GCA_026134085.1(16)	0	0	0.04	0	0	0.03
K00342	GB_GCA_029259535.1(17)	0	0	0	0	0	0
K00342	GB_GCA_029259545.1(18)	0	0	0.05	0.01	0	0.04
K00342	GB_GCA_030605385.1(19)	0	0	0	0	0	0
K00342	GB_GCA_030643285.1(20)	0	0	0.05	0.01	0	0.04
K00342	CG-1(21)	1	0	0.04	0	0.99	0.03
K00342	CG-2.new(22)	2	0	0.01	0	1.08	1.01
K00342	MW-1(23)	1	0	0.08	0.01	0.99	0.07
K00342	YL-2(24)	1	0	0.77	0	1	0.08
K00342	YL-1(25)	2	0	0.01	0	1.79	0.32
K00342	CM-1(26)	1	0	0.05	0	0.98	0.04
K00342	spire_mag_02087375(27)	0	0	0.04	0	0	0.04
K00342	spire_mag_02087448(28)	0	0	0.02	0	0	0.02
K00343	29	1	0	0	0.01	0.99	0.01
K00343	30	0.98	0	0	0.4	0.56	0.45
K00343	31	0	0	0	0	0	0
K00343	32	0	0	0	0	0	0
[truncated: 3,758 more rows]

## Sheet: Supplementary Data 8
SRA_ID	Sample_type	relative abundance of Ca. 'Aerarchaeaceae'	relative abundance of Ca. 'Methanodefluvaceae'	Latitude	Longitude
ERR1353536	soil	0.00248855	0	36.5922	-119.506
ERR1353569	soil	0.00144236	0	36.5922	-119.506
ERR1353600	soil	0.00335289	0	36.5922	-119.506
ERR1353606	soil	0.0105604	0	36.5922	-119.506
ERR1353612	soil	0.00218782	0	36.5922	-119.506
ERR1353621	soil	0.00150996	0	36.5922	-119.506
ERR1353624	soil	0.00988175	0	36.5922	-119.506
ERR1353627	soil	0.00305899	0	36.5922	-119.506
ERR1414295	groundwater	0.00720721	0	51.1138	10.4306
ERR1414301	groundwater	0.0171409	0	51.1149	10.4479
ERR1414303	groundwater	0.0820008	0	51.1149	10.4479
ERR1414304	groundwater	0.0107009	0	51.1149	10.4479
ERR1414356	groundwater	0.121507	0	51.1149	10.4479
ERR1447411	groundwater	0	0.000541688	27.4253	85.1827
ERR1447413	groundwater	0	0.000428944	27.4253	85.1827
ERR1447428	groundwater	0.00201145	0	27.4203	85.1807
ERR1447429	groundwater	0.00250354	0	27.4203	85.1807
ERR1447431	groundwater	0.00263756	0	27.4203	85.1807
ERR1447448	groundwater	0.00304475	0	27.4203	85.1807
ERR1447453	groundwater	0.0013828	0	27.4203	85.1807
ERR1447462	groundwater	0	0.00205291	27.4253	85.1827
ERR1447463	groundwater	0.000686639	0	27.4216	85.1815
ERR1447464	groundwater	0.00281457	0	27.4203	85.1807
ERR1551961	groundwater	0.00349504	0	51.2093	10.7922
ERR1589484	soil	0	0.0504541	33.05	102.35
ERR1683639	groundwater	0.00546986	0	51.1193	10.4692
ERR2119494	soil	0	0.00549209	33	102
ERR2119496	soil	0	0.0396915	33	102
ERR2322392	groundwater	0.00122272	0	51.1065	10.3979
ERR2322401	groundwater	0.00344535	0	51.1938	10.7185
ERR2322402	groundwater	0.00415593	0	51.1938	10.7185
ERR2322403	groundwater	0.00077394	0	51.1938	10.7185
ERR2322409	groundwater	0.00158253	0	51.1975	10.7555
ERR2322414	groundwater	0.00237541	0	51.1975	10.7555
ERR2322416	groundwater	0.00154231	0	51.1975	10.7555
ERR2322418	groundwater	0.00295919	0	51.1975	10.7555
ERR2322420	groundwater	0.00711136	0	51.1975	10.7555
ERR2322421	groundwater	0.003335	0	51.1973	10.7549
ERR2322445	groundwater	0.00196562	0	51.2093	10.7922
ERR2322451	groundwater	0.00533096	0	51.2093	10.7922
ERR2322452	groundwater	0.000894951	0	51.2093	10.7922
ERR2322456	groundwater	0.00149725	0	51.2093	10.7922
ERR2560105	groundwater	0.00131486	0	51.1149	10.4306
ERR2560106	groundwater	0.00306488	0	51.1149	10.4306
ERR2734706	freshwater	0.0172216	0	48.125	16.753
ERR2734861	freshwater	0.00741297	0	48.125	16.753
ERR2734862	freshwater	0.0213746	0	48.125	16.753
ERR2734866	freshwater	0.0110992	0	48.125	16.753
ERR2734867	freshwater	0.0230608	0	48.125	16.753
ERR2734868	freshwater	0.00622752	0	48.125	16.753
ERR2734869	freshwater	0.00499251	0	48.125	16.753
ERR2734875	freshwater	0.00311785	0	48.125	16.753
ERR2734876	freshwater	0.0132666	0	48.125	16.753
ERR2734877	freshwater	0.0228595	0	48.125	16.753
ERR2734878	freshwater	0.00977199	0	48.125	16.753
ERR2734879	freshwater	0.00223599	0	48.125	16.753
ERR2734880	freshwater	0.0247481	0	48.125	16.753
ERR2734881	freshwater	0.0280581	0	48.125	16.753
ERR2734882	freshwater	0.00585268	0	48.125	16.753
ERR2734883	freshwater	0.00667401	0	48.125	16.753
ERR2734884	freshwater	0.00874374	0	48.125	16.753
ERR2734885	freshwater	0.00725426	0	48.125	16.753
ERR2734886	freshwater	0.00148359	0	48.125	16.753
ERR2734887	freshwater	0.00247161	0	48.125	16.753
ERR2734888	freshwater	0.00354497	0	48.125	16.753
ERR2734893	freshwater	0.00110656	0	48.125	16.753
ERR2734894	freshwater	0.000861802	0	48.125	16.753
ERR2734901	freshwater	0.00233894	0	48.125	16.753
ERR2734902	freshwater	0.00204048	0	48.125	16.753
ERR2734907	freshwater	0.00810189	0	48.125	16.753
ERR2734908	freshwater	0.00239682	0	48.125	16.753
ERR2734909	freshwater	0.0104684	0	48.125	16.753
ERR2734910	freshwater	0.0053663	0	48.125	16.753
ERR2734912	freshwater	0.00565232	0	48.125	16.753
ERR2734913	freshwater	0.00456885	0	48.125	16.753
ERR571292	groundwater	0	0.0195137	61.2369	21.4408
ERR788947	freshwater_sediment	0	0.000469845	28.7695	116.376
ERR904481	groundwater	0.00140264	0	21.7202	39.8686
ERR985481	freshwater_sediment	0	0.0192678	31.395	120.036
ERR985482	freshwater_sediment	0	0.0140154	31.395	120.036
ERR985486	freshwater_sediment	0	0.00870777	31.326	119.951
SRR1283962	groundwater	0	0.00610501	57.4344	16.66
SRR1924348	groundwater	0	0.0629327	40.11	-88.21
SRR2059608	hot_springs	0.00337234	0	41.1263	-120.034
SRR2059609	hot_springs	0.014982	0	41.3129	-120.043
SRR2083886	freshwater	0	0.000367017	49	-123
SRR2083894	freshwater	0	0.000352399	49	-123
SRR2083910	freshwater	0	0.000309693	49	-123
SRR2083918	freshwater	0	0.000983894	49	-123
SRR2083922	freshwater	0	0.000307907	49	-123
SRR2083946	freshwater	0	0.00104036	49	-123
SRR2083974	freshwater	0.0016879	0	49	-123
SRR2083982	freshwater	0.00108488	0	49	-123
SRR2083988	freshwater	0.00112467	0	49	-123
SRR2084015	freshwater	0.00047571	0	49	-123
SRR2084028	freshwater	0	7.7479e-05	49	-123
SRR2084045	freshwater	0.000886977	0	49	-123
SRR2142328	groundwater	0	0.00108235	22.44	-88.28
SRR2297155	mine_drainage	0	0.00869338	60	17.1
SRR2989167	freshwater_sediment	0	0.00397219	25.91	100.15
SRR2989569	freshwater_sediment	0	0.0037522	25.75	100.19
SRR3032053	mine_drainage	0.0383362	0	-32.8048	-66.085
SRR3085569	soil	0.00469969	0	30	110
SRR3085580	soil	0.00255239	0	30	110
SRR3085584	soil	0.00254797	0	30	110
SRR3456295	soil	0.00275415	0	-30.041	115.02
SRR3598021	freshwater	0	0.00148697	33.9743	-83.425
SRR3598027	freshwater	0	0.00252848	33.9481	-83.3799
SRR3598029	freshwater	0.00122944	0	33.9241	-83.3208
SRR3598042	freshwater	0.000260762	0	33.9107	-83.4009
SRR3598048	freshwater	0	0.00251467	33.9267	-83.4612
SRR3598054	freshwater	0	0.00114805	33.9255	-83.5226
SRR3598068	freshwater	0.00172516	0	33.9661	-83.4312
SRR3598070	freshwater	0.000921353	0	33.9638	-83.444
SRR3598076	freshwater	0.000673923	0	33.9418	-83.4016
SRR3598110	freshwater	0	0.00144995	33.9481	-83.3799
SRR3598112	freshwater	0.000429199	0	33.8772	-83.3998
SRR3598119	freshwater	0.0006985	0	33.9683	-83.4971
SRR3598120	freshwater	0.00150204	0	33.9567	-83.4177
SRR3598160	freshwater	0	0.00099987	34.0634	-83.3452
SRR3598169	freshwater	0.00187333	0	33.9669	-83.3906
SRR3598176	freshwater	0	0.00778353	33.9664	-83.3979
SRR3598180	freshwater	0	0.00120637	33.9455	-83.3542
SRR3598185	freshwater	0.000435947	0	33.9481	-83.3799
SRR3598189	freshwater	0.00218202	0	33.903	-83.3797
SRR3598201	freshwater	0	0.000867875	33.9077	-83.3599
SRR3598203	freshwater	0.000974023	0.000974023	33.9263	-83.4268
SRR3598207	freshwater	0	0.000227058	33.9683	-83.4971
SRR3944733	freshwater	0	0.00147369	31.77	120.96
SRR3944804	freshwater	0	0.00174711	29.42	113.13
SRR3944827	freshwater	0	0.00986986	28.67	112.87
SRR3944828	freshwater	0	0.00150392	28.67	112.87
SRR3944945	freshwater	0	0.000922135	29.67	113.32
SRR3944985	freshwater	0	0.00100588	31.77	118.47
SRR5161790	mine_drainage	0.0107006	0	-6.44322	-50.0358
SRR5161791	mine_drainage	0.00263083	0	-6.44322	-50.0358
SRR5161796	mine_drainage	0.0451194	0	-6.44322	-50.0358
SRR5161799	mine_drainage	0.0105806	0	-6.44322	-50.0358
SRR5161806	mine_drainage	0.000548703	0	-6.44322	-50.0358
SRR5176907	aquatic	0.0028108	0	10.9432	-85.6349
SRR5176908	aquatic	0.00255167	0.00127584	10.9432	-85.6349
SRR5176909	aquatic	0.00244093	0	10.9432	-85.6349
SRR5176910	aquatic	0.0533808	0	10.9213	-85.7047
SRR5176911	aquatic	0.0208066	0	10.9213	-85.7047
SRR5176912	aquatic	0.0370302	0	10.9213	-85.7047
SRR5176913	aquatic	0.0153057	0	10.9223	-85.6523
SRR5176914	aquatic	0.0216757	0.00394104	10.9223	-85.6523
SRR5176915	aquatic	0.0226076	0	10.9223	-85.6523
SRR5176916	aquatic	0.00406545	0	10.8569	-85.6585
SRR5176917	aquatic	0.00610538	0	10.8569	-85.6585
SRR5176918	aquatic	0.00149321	0	10.8569	-85.6585
SRR5176921	aquatic	0.00561398	0	10.8593	-85.7096
SRR5176923	aquatic	0.00761151	0	10.8897	-85.7231
SRR5176936	aquatic	0	0.00139439	10.8897	-85.7231
SRR5235680	soil	0.00471555	0	47.34	-95.05
SRR6424889	groundwater	0	0.000319493	30.44	112.72
SRR6513158	freshwater	0.00138163	0	42.56	-76.25
SRR6513193	freshwater	0.00309903	0	42.56	-76.25
SRR6666220	mine_drainage	0	0.00174407	31.17	120.41
SRR6782645	freshwater	0	0.00444701	45.4447	-69.1763
SRR6828950	aquatic	0	0.000981508	30.52	113.24
SRR6828953	aquatic	0.000975077	0	30.51	113.23
SRR6828955	aquatic	0	0.00964916	30.36	113.25
SRR6828959	aquatic	0	0.00117182	30.49	113.15
SRR6828997	aquatic	0	0.00185561	30.45	113.34
SRR6829003	aquatic	0.0117683	0.0262524	30.44	113.36
SRR6829014	aquatic	0	0.00103287	30.46	113.09
SRR6829049	aquatic	0	0.00125178	30.38	113.02
SRR6829051	aquatic	0	0.00772201	30.54	113.04
SRR6829053	aquatic	0	0.00269913	30.39	113.07
SRR6829056	aquatic	0	0.010484	30.47	113.44
SRR6829062	aquatic	0	0.00706547	30.4	113.36
SRR6829063	aquatic	0.00601884	0.00100314	30.41	113.28
SRR6829067	aquatic	0	0.0121037	30.5	113.12
SRR6829074	aquatic	0	0.0335494	30.36	113.29
SRR6829075	aquatic	0	0.00513941	30.48	113.28
SRR6829078	aquatic	0	0.00458758	30.5	113.35
SRR6829082	aquatic	0.00179264	0.0143412	30.42	113.26
SRR6913769	marine	0	0.025047	30.04	112.55
SRR6933860	groundwater	0.00056615	0	17.2978	-74.1283
SRR7183062	groundwater	0	0.015613	63.2524	-120.846
SRR7537707	groundwater	0	0.000107522	22.44	88.28
SRR7549654	freshwater	0.000337313	0	37.84	127.91
SRR7585068	aquatic	0.0025382	0	42.25	-93.25
SRR7585083	aquatic	0.0041437	0	42.25	-93.25
SRR7585138	aquatic	0.00274522	0	42.25	-93.25
SRR7585155	aquatic	0.00537519	0	42.25	-93.25
SRR7585164	aquatic	0.00319898	0	42.25	-93.25
SRR7612654	freshwater	0	0.00156399	33.9181	-83.4139
SRR8284902	marine	0.00132099	0	22.46	113.92
SRR8284903	marine	0	0.00134698	22.49	113.95
SRR8284906	freshwater	0.0015825	0	22.56	113.95
SRR8284907	marine	0.00284556	0.00142278	22.47	113.93
SRR8284910	marine	0.000961428	0	22.47	113.94
SRR8284922	freshwater	0.0122119	0	22.55	113.95
SRR8284927	marine	0	0.0018525	22.5	114.01
SRR8284928	freshwater	0.00706614	0.0052996	22.53	113.95
SRR8284933	freshwater	0.00688144	0.00114691	22.54	113.95
SRR8284936	freshwater	0.0066394	0	22.58	113.95
SRR8284938	marine	0.000682231	0	22.46	113.92
SRR8284992	freshwater	0.00113542	0.00340627	22.59	113.98
SRR8285011	marine	0	0.000951285	22.5	113.97
SRR8285014	freshwater	0.000786931	0.00157386	22.55	113.95
SRR8285033	marine	0.00148511	0	22.5	114.01
SRR8307474	cave	0.00312823	0	19.0245	-99.0876
SRR8427255	groundwater	0.000129127	9.22336e-06	35.9755	-84.2747
SRR8499419	groundwater	0	0.00127707	30.14	113.68
SRR8499431	groundwater	0	0.0163733	30.7	113.49
SRR8499432	groundwater	0	0.00678702	30.7	113.49
SRR8499433	groundwater	0	0.00313082	30.18	113.61
SRR8499436	groundwater	0	0.00137853	30.18	113.61
SRR8499441	groundwater	0	0.00290858	30.18	113.61
SRR8499444	groundwater	0	0.00366925	30.18	113.61
SRR8499447	groundwater	0	0.00484943	30.7	113.49
SRR8499448	groundwater	0	0.022007	30.7	113.49
SRR8499449	groundwater	0	0.0014621	30.18	113.61
SRR8499468	groundwater	0	0.00767433	30.14	113.68
SRR8499472	groundwater	0	0.00154913	30.14	113.68
SRR8499473	groundwater	0	0.00136983	30.14	113.68
SRR8499474	groundwater	0	0.000910954	30.14	113.68
SRR8499477	groundwater	0	0.00166157	30.18	113.61
SRR8499478	groundwater	0	0.00175079	30.18	113.61
SRR8499481	groundwater	0	0.0492097	30.7	113.49
SRR8499482	groundwater	0	0.0160282	30.7	113.49
SRR8499485	groundwater	0	0.00127675	30.14	113.68
SRR8499487	groundwater	0	0.0127628	30.14	113.68
SRR8499488	groundwater	0	0.00196909	30.14	113.68
SRR8499491	groundwater	0	0.00276725	30.14	113.68
SRR8499494	groundwater	0	0.00117927	30.14	113.68
SRR8499495	groundwater	0	0.00828404	30.14	113.68
SRR8499496	groundwater	0	0.00213748	30.14	113.68
SRR8499504	groundwater	0	0.00103098	30.14	113.68
SRR8499518	groundwater	0	0.00131517	30.18	113.61
SRR8499522	groundwater	0	0.107859	30.7	113.49
SRR8499523	groundwater	0	0.103546	30.7	113.49
SRR8499528	groundwater	0	0.00877001	30.14	113.68
SRR8499532	groundwater	0	0.0041993	30.14	113.68
SRR8499535	groundwater	0	0.00105496	30.14	113.68
SRR8569951	freshwater	0.00142835	0	51.15	22.34
SRR8591568	groundwater	0.00841976	0	24.9749	87.3737
SRR8591569	groundwater	0.00430553	0	24.0401	87.278
SRR8591570	groundwater	0.00082976	0	24.0419	87.2776
SRR8591571	groundwater	0.00285506	0	24.0404	87.2771
SRR8693954	plant	0.0076599	0	23.733	92.6673
SRR8693955	plant	0.00535494	0	23.733	92.6673
SRR8693956	plant	0.000974668	0	23.733	92.6673
SRR947069	freshwater	1.817	0	23	113.47

## Sheet: Supplementary Data 9
SRA_ID	Sample_type	relative abundance of Ca. 'Aerarchaeaceae'	relative abundance of Ca. 'Methanodefluvaceae'	Latitude	Longitude
cave	SRR7811943	0.0194519	0	19.0643	-155.801
marine sediment	SRR10168432	0.00258754	0	34.95	54.56
freshwater	SRR12687952	0.011311	0	36.4428	-116.828
hot springs	SRR5747861	0.0702736	0	36.96	-116.72
freshwater	SRR12687342	0.0255397	0	37.0233	-117.385
groundwater	SRR12113424	0.0160569	0	37.6619	-121.115
groundwater	SRR12113431	0.109188	0	37.6619	-121.115
groundwater	SRR12113422	0.0325089	0	37.6619	-121.115
groundwater	SRR12113420	0.0159316	0	37.6619	-121.115
groundwater	SRR12113432	0.0738451	0	37.6619	-121.115
groundwater	SRR12113428	0.052447	0	37.6619	-121.115
groundwater	SRR12113421	0.0115728	0	37.6619	-121.115
groundwater	SRR12113418	0.0448898	0	37.6619	-121.115
groundwater	SRR12113425	0.215038	0	37.6619	-121.115
groundwater	SRR12113429	0.0554828	0	37.6619	-121.115
groundwater	SRR12113426	0.0555134	0	37.6619	-121.115
groundwater	SRR12113401	0.0300674	0	37.6619	-121.115
groundwater	SRR12113386	0.1119	0	37.6619	-121.115
groundwater	SRR12113433	0.0943541	0	37.6619	-121.115
groundwater	SRR12113419	0.0799261	0	37.6619	-121.115
cave	SRR8536157	0.0101199	0	38.1667	-79.633
groundwater	SRR12113409	0.0377169	0	38.6684	-122.588
groundwater	SRR12113410	0.0373232	0	38.6684	-122.588
soil	SRR3972149	0.00625106	0	39.53	-107.78
soil	SRR3989306	0.00351528	0	39.53	-107.78
soil	SRR3990171	0.00320549	0	39.53	-107.78
soil	SRR3989430	0.00454329	0	39.53	-107.78
soil	SRR3990168	0.00399358	0	39.53	-107.78
soil	SRR3990174	0.00280829	0	39.5348	-107.783
soil	SRR3989338	0.00132724	0	39.5348	-107.783
soil	SRR3990169	0.00268521	0	39.5348	-107.783
soil	SRR3990172	0.00314	0	39.5348	-107.783
groundwater	SRR2090157	0.00217648	0	39.5369	-107.783
groundwater	SRR6261452	0.053773	0	46.2	10.52
groundwater	SRR6943130	0.0621183	0	46.2	10.52
wastewater	SRR5468574	0.0276502	0	52.2278	5.919
mine drainage	SRR5161805	0.25831	0	-6.44322	-50.0358
mine drainage	SRR5161795	0.472255	0	-6.44322	-50.0358
mine drainage	SRR5161788	0.134518	0	-6.44322	-50.0358
mine drainage	SRR5161794	0.116669	0	-6.44322	-50.0358
freshwater sediment	ERR6226080	0.137242	0	39.4789	2.886
freshwater sediment	SRR8539650	0	0.0354544	2.4915	121.377
freshwater sediment	SRR5215466	0	0.0964986	2.75	121.05
freshwater sediment	SRR5215464	0	0.0115641	2.75	121.05
marine sediment	SRR6208352	0	0.0106846	34.6402	-77.1094
marine sediment	SRR5248172	0	0.00562273	34.6402	-77.1094
groundwater	SRR12113407	0	0.00412718	38.7027	-122.519
freshwater sediment	SRR6436091	0	0.00437166	41.3778	-82.5108
groundwater	SRR6514730	0	0.00538033	57.4344	16.66
marine	SRR14699968	0	0.00485249	9.9	138.51
aquatic	SRR1564103	0	0.0846908	22.1167	90.2833
aquatic	SRR1573565	0	0.037485	22.1167	90.2833
aquatic	SRR1573578	0	0.0534534	22.1167	90.2833
freshwater sediment	ERR4334734	0	0.00992516	39.7537	-105.048
freshwater sediment	ERR4334736	0	0.0128675	39.7537	-105.048
freshwater sediment	ERR4334731	0	0.0112975	39.7537	-105.048
freshwater sediment	ERR4334730	0	0.0101526	39.7537	-105.048
freshwater sediment	ERR2191546	0	0.109512	57.434	16.66
freshwater sediment	ERR3804376	0	0.0298023	39.7537	-105.048
freshwater sediment	ERR3804373	0	0.015032	39.7537	-105.048
freshwater sediment	ERR3804374	0	0.0160228	39.7537	-105.048
freshwater sediment	ERR3804375	0	0.0284618	39.7537	-105.048
freshwater sediment	SRR9617649	0	0.0331947	44.5099	-110.358
freshwater sediment	SRR11719878	0	0.0575922	44.5106	-110.357
